# Supplementary material for: Genome-Wide cfDNA Methylation Profiling Reveals Robust Hypermethylation Signatures in Ovarian Cancer
Source: Cancers (Basel). 2025 Jun 17;17(12):2026. doi: 10.3390/cancers17122026 (PMC12190857; doi:10.3390/cancers17122026)
Supplement: Supplementary file 1 [file cancers-17-02026-s001.zip]

Archive with 14 entries (14 files):
- Figure S1 - Plot of singular value decomposition analysis to asses potential batch effects.png
- Figure S2 - Plot of K-means clustering with all OC samples.png
- Figure S3 - Plot of K-means clustering without OC40.png
- Figure S4 - Plot of Z scores for CpG features.png
- Figure S5 - Plot of Z scores for Gene features.png
- Figure S6 - Plot of Z scores for Repeat features.png
- Figure S7 - Volcano plot of DMRs between OC and benign.png
- Figure S8 - Volcano plot of DMRs between OC and healthy.png
- Table S1 - Table with primer and proble sequences for the ddPCR Multiple cfDNA QC assay.pdf
- Table S2 - Table with primer sequences for Illumina P5 and P7 primers.pdf
- Table S3 - Excel file with ddPCR Multiplex cfDNA QC results and QC results from cfMeDIP-seq.xlsx
- Table S4 - Excel file with all DMRs.xlsx
- Table S5 - Gene features for 15 robustly hypermethylated genes.pdf
- Table S6 - Excel file with Gene Ontology processess.xlsx
