# Supplementary material for: Genome-Wide cfDNA Methylation Profiling Reveals Robust Hypermethylation Signatures in Ovarian Cancer
Source: Cancers (Basel). 2025 Jun 17;17(12):2026. doi: 10.3390/cancers17122026 (PMC12190857; doi:10.3390/cancers17122026)
Supplement: Supplementary file 1 [file cancers-17-02026-s001.zip › Table S3 - Excel file with ddPCR Multiplex cfDNA QC results and QC results from cfMeDIP-seq.xlsx]

## Sheet: ddPCR QC
Sample	gDNA contamination (PBC/RPP30*100)	Fragmentation EMC7 250/65
Benign01	0	0.02
Benign02	0	0.08
Benign03	0	0.21
Benign04	0	0.02
Benign05	0	0.17
Benign06	0	0.05
Benign07	0	0.05
Benign08	0	0.18
Benign09	0	0.17
Benign10	0	0.11
Benign11	0	0.04
Benign14	0	0.07
Benign15	0	0.03
Benign16	0	0.08
Benign17	0	0.22
Benign18	0	0.07
Benign19	0	0.09
Benign20	0	0.10
Benign21	0	0.14
Benign22	0	0.07
Benign23	0	0.08
Benign24	0	0.17
Benign25	0	0.1
Benign26	0	0.07
Benign27	0	0.09
Benign28	0	0.09
Benign29	0	0.13
Benign30	0	0.1
Benign31	0	0.19
Benign32	0	0.07
Benign33	0	0.27
Benign34	0	0.12
Benign35	0	0.04
Benign36	0	0.13
Benign37	0	0.12
Benign38	0	0.1
Benign39	0	0.14
Benign40	0	0.14
Healthy01	0	0.3
Healthy02	0	0.17
Healthy03	0	0.08
Healthy04	0	0.26
Healthy06	0	0.24
Healthy07	0	0.15
Healthy09	0	0.12
Healthy10	0	0.08
Healthy11	0	0.13
Healthy12	0	0.11
Healthy13	0	0.14
Healthy14	0	0.23
Healthy15	0	0.12
Healthy16	0	0.1
Healthy17	0	0.34
Healthy18	0	0.12
Healthy19	0	0.21
Healthy20	0	0.08
Healthy21	0	0.16
Healthy22	0	0.16
Healthy23	0	0.15
Healthy24	0	0.14
Healthy25	0	0.23
Healthy26	0	0.19
Healthy27	0	0.07
Healthy28	0	0.2
Healthy29	0	0.13
Healthy30	0	0.17
Healthy31	0	0.19
Healthy32	0	0.16
Healthy33	0	0.32
Healthy34	0	0.13
Healthy35	0	0.18
Healthy36	0	0.07
Healthy37	0	0.06
Healthy38	0	0.08
Healthy39	0	0.08
Healthy40	0	0.09
OC01	0	0.16
OC02	0	0.16
OC03	0	0.32
OC04	0	0.06
OC05	0	0.06
OC06	0	0.08
OC07	0	0.33
OC08	NA	NA
OC09	0.18	0.07
OC10	0	0.05
OC11	0	0.16
OC12	0	0.07
OC13	0	0.09
OC14	0	0.17
OC15	0	0.16
OC16	0	0.27
OC17	0	0.13
OC18	0	0.05
OC19	0	0.37
OC20	0	0.09
OC21	0	0.03
OC22	0	0.2
OC23	0	0.13
OC24	0	0.04
OC25	0	0.21
OC26	0	0.21
OC27	0	0.12
OC28	0	0.05
OC29	0	0.13
OC30	0	0.11
OC31	0	0.15
OC32	0	0.05
OC33	0	0.12
OC34	0	0.06
OC35	0	0.05
OC36	0	0
OC37	0	0.11
OC38	0	0.19
OC39	0	0.13
OC40	0	0.02

## Sheet: QC MEDIPS
Sample	Group	Enrichment.score.relH value	Enrichment.score.GoGe value	Saturation_maxEstCor
Benign01	Benign	3.18	1.92	1
Benign02	Benign	2.94	1.87	1
Benign03	Benign	2.98	1.92	1
Benign04	Benign	2.92	1.83	1
Benign05	Benign	3.05	1.92	1
Benign06	Benign	3.49	1.97	0.99
Benign07	Benign	3.89	1.99	0.99
Benign08	Benign	2.77	1.79	1
Benign09	Benign	2.92	1.84	1
Benign10	Benign	3.01	1.85	1
Benign11	Benign	3.28	1.98	1
Benign14	Benign	2.85	1.8	1
Benign15	Benign	3.44	1.96	0.97
Benign16	Benign	2.98	1.86	1
Benign17	Benign	2.56	1.75	1
Benign18	Benign	2.82	1.79	0.99
Benign19	Benign	2.89	1.86	0.99
Benign20	Benign	2.86	1.94	1
Benign21	Benign	3.36	2.01	0.99
Benign22	Benign	3.08	1.92	1
Benign23	Benign	2.9	1.81	0.99
Benign24	Benign	3.32	1.95	0.99
Benign25	Benign	2.86	1.85	1
Benign26	Benign	3.1	1.99	1
Benign27	Benign	3.21	1.94	0.99
Benign28	Benign	3.1	1.95	1
Benign29	Benign	2.75	1.85	1
Benign30	Benign	2.91	1.9	1
Benign31	Benign	2.95	1.9	1
Benign32	Benign	3.24	2.1	0.99
Benign33	Benign	3.38	1.99	0.99
Benign34	Benign	3.29	2.1	0.99
Benign35	Benign	2.82	1.78	1
Benign36	Benign	2.67	1.78	1
Benign37	Benign	3.06	1.94	1
Benign38	Benign	3.43	2.01	1
Benign39	Benign	3.01	1.9	1
Benign40	Benign	3.16	1.89	1
Healthy01	Rask	2.83	1.93	1
Healthy02	Rask	2.95	1.92	0.99
Healthy03	Rask	2.85	1.88	1
Healthy04	Rask	2.73	1.75	1
Healthy06	Rask	3.44	1.99	0.99
Healthy07	Rask	3.22	2.08	1
Healthy09	Rask	3.03	1.86	0.99
Healthy10	Rask	3.05	2.02	1
Healthy11	Rask	3.4	2.03	0.99
Healthy12	Rask	2.91	1.88	1
Healthy13	Rask	2.61	1.73	1
Healthy14	Rask	3.15	1.97	1
Healthy15	Rask	3.3	2.05	0.99
Healthy16	Rask	3.54	2.07	0.99
Healthy17	Rask	3.27	1.94	0.99
Healthy18	Rask	3.27	2.1	0.99
Healthy19	Rask	2.95	1.89	1
Healthy20	Rask	2.84	1.95	1
Healthy21	Rask	3.04	1.92	1
Healthy22	Rask	2.99	1.87	1
Healthy23	Rask	3.09	1.92	0.99
Healthy24	Rask	3.93	2.16	0.98
Healthy25	Rask	3.45	2.04	0.99
Healthy26	Rask	2.9	1.89	1
Healthy27	Rask	2.75	1.99	0.99
Healthy28	Rask	2.9	1.89	1
Healthy29	Rask	3.16	2.04	0.99
Healthy30	Rask	2.86	1.86	1
Healthy31	Rask	3.18	1.89	1
Healthy32	Rask	3.04	1.89	1
Healthy33	Rask	2.86	1.84	1
Healthy34	Rask	3.28	2.01	0.99
Healthy35	Rask	2.9	1.86	1
Healthy36	Rask	3.36	2.09	0.99
Healthy37	Rask	3.26	1.93	1
Healthy38	Rask	3	1.88	1
Healthy39	Rask	2.75	1.79	1
Healthy40	Rask	3.01	1.86	1
OC01	OC	2.66	1.8	1
OC02	OC	3.2	1.95	1
OC03	OC	3.05	1.93	1
OC04	OC	3.15	1.99	1
OC05	OC	3.35	2	0.99
OC06	OC	2.92	1.85	0.99
OC07	OC	3.05	2.02	1
OC08	OC	2.96	1.89	0.99
OC09	OC	3.87	2.24	0.99
OC10	OC	2.97	1.96	1
OC11	OC	2.99	1.89	1
OC12	OC	3.1	1.96	1
OC13	OC	3.27	1.97	0.99
OC14	OC	2.93	1.83	0.99
OC15	OC	2.88	1.86	1
OC16	OC	2.91	1.88	1
OC17	OC	3.38	1.9	0.99
OC18	OC	3.18	1.99	1
OC19	OC	3.09	1.92	1
OC20	OC	3.01	1.94	0.99
OC21	OC	3.08	1.85	0.99
OC22	OC	3.29	1.96	0.99
OC23	OC	3.61	2.01	0.99
OC24	OC	3.4	2.11	0.99
OC25	OC	3.09	1.9	1
OC26	OC	2.94	1.85	0.99
OC27	OC	3.27	1.95	0.99
OC28	OC	3.03	1.87	1
OC29	OC	2.89	1.85	1
OC30	OC	3.26	1.99	0.99
OC31	OC	3.23	2.13	0.99
OC32	OC	3.13	2.02	0.99
OC33	OC	2.94	1.94	0.99
OC34	OC	3.05	1.92	1
OC35	OC	3.11	1.91	0.99
OC36	OC	3.19	1.96	1
OC37	OC	3.6	2.03	0.99
OC38	OC	3.06	1.99	0.99
OC39	OC	2.59	1.73	1
OC40	OC	3.19	1.91	1
	Mean	3.1	1.9	1.0
	SD	0.3	0.1	0.1
