# Supplementary material for: Genome-Wide cfDNA Methylation Profiling Reveals Robust Hypermethylation Signatures in Ovarian Cancer
Source: Cancers (Basel). 2025 Jun 17;17(12):2026. doi: 10.3390/cancers17122026 (PMC12190857; doi:10.3390/cancers17122026)
Supplement: Supplementary file 1 [file cancers-17-02026-s001.zip › Table S4 - Excel file with all DMRs.xlsx]

## Sheet: OC vs Controls
chr	start	stop	baseMean	log2FoldChange	lfcSE	stat	pvalue	padj	genename	geneid	gene_biotype	seq_coord_system
chr19	28326001	28326300	1.28393	1.02001	0.213263	4.78287	1.73e-06	0.0454528	AC005780.1	ENSG00000267320	lincRNA	chromosome
chr19	31352701	31353000	1.5356	1.54085	0.258344	5.96433	2.46e-09	0.00435699	AC007796.1	ENSG00000267662	antisense	chromosome
chr19	31353001	31353300	1.70108	1.61215	0.281641	5.72415	1.04e-08	0.00737522	AC007796.1	ENSG00000267662	antisense	chromosome
chr5	159620401	159620700	0.848753	1.22573	0.274939	4.45818	8.27e-06	0.0820098	AC008697.1	ENSG00000249738	antisense	chromosome
chr2	161244301	161244600	1.2578	1.44154	0.309308	4.66055	3.15e-06	0.0580243	AC009299.2	ENSG00000235724	antisense	chromosome
chr2	197725501	197725800	0.986378	1.15474	0.256196	4.50727	6.57e-06	0.0769482	AC011997.1	ENSG00000222017	antisense	chromosome
chr2	173118001	173118300	0.754296	1.34325	0.304138	4.41657	1e-05	0.088052	AC013461.1	ENSG00000091436	protein_coding	chromosome
chr3	6544201	6544500	1.84143	0.890152	0.197427	4.50875	6.52e-06	0.0769482	AC069277.2	ENSG00000189229	lincRNA	chromosome
chr2	220311901	220312200	2.78863	0.806513	0.18176	4.43724	9.11e-06	0.0857421	AC114765.1	ENSG00000239498	lincRNA	chromosome
chr2	220312201	220312500	2.92233	0.807212	0.170652	4.73017	2.24e-06	0.0508404	AC114765.1	ENSG00000239498	lincRNA	chromosome
chr17	37134001	37134300	1.25183	1.13887	0.232099	4.90681	9.26e-07	0.0368877	ACACA	ENSG00000278540	protein_coding	chromosome
chr5	5168701	5169000	2.19597	0.772041	0.168732	4.57553	4.75e-06	0.0684318	ADAMTS16	ENSG00000145536	protein_coding	chromosome
chr5	5169001	5169300	2.58551	0.721712	0.156491	4.61185	3.99e-06	0.0664211	ADAMTS16	ENSG00000145536	protein_coding	chromosome
chr2	70729201	70729500	4.83213	0.691215	0.137676	5.02061	5.15e-07	0.0254543	ADD2	ENSG00000075340	protein_coding	chromosome
chr2	70729501	70729800	2.94924	0.797531	0.172939	4.61164	4e-06	0.0664211	ADD2	ENSG00000075340	protein_coding	chromosome
chr21	14617801	14618100	2.30205	0.843386	0.194559	4.33485	1.46e-05	0.0994066	AF165138.7	ENSG00000243440	protein_coding	chromosome
chrX	148597501	148597800	4.27862	0.623522	0.126133	4.94338	7.68e-07	0.0320446	AFF2	ENSG00000155966	protein_coding	chromosome
chrX	148597801	148598100	5.24328	0.567302	0.122045	4.64832	3.35e-06	0.0605041	AFF2	ENSG00000155966	protein_coding	chromosome
chr2	236094301	236094600	10.416	0.376419	0.0867664	4.33831	1.44e-05	0.0994066	AGAP1	ENSG00000157985	protein_coding	chromosome
chr7	141559501	141559800	0.696312	1.46764	0.314746	4.66294	3.12e-06	0.0580243	AGK	ENSG00000006530	protein_coding	chromosome
chr15	85543801	85544100	0.798502	1.39603	0.289068	4.82942	1.37e-06	0.0421686	AKAP13	ENSG00000170776	protein_coding	chromosome
chr13	22675801	22676100	5.45036	0.600428	0.119169	5.03847	4.69e-07	0.0250132	AL354828.1	ENSG00000279282	protein_coding	chromosome
chr2	73546201	73546500	1.25864	1.05378	0.238495	4.41848	9.94e-06	0.0878475	ALMS1	ENSG00000116127	protein_coding	chromosome
chr2	240533101	240533400	1.16717	1.28012	0.273946	4.67288	2.97e-06	0.0569873	ANKMY1	ENSG00000144504	protein_coding	chromosome
chr11	70072801	70073100	3.86972	0.644243	0.143447	4.49116	7.08e-06	0.0780701	ANO1-AS2	ENSG00000254417	antisense	chromosome
chr12	5875801	5876100	0.661237	1.63595	0.315723	5.18159	2.2e-07	0.0173201	ANO2	ENSG00000047617	protein_coding	chromosome
chr12	100772701	100773000	1.5909	0.957964	0.211172	4.53641	5.72e-06	0.0724955	ANO4	ENSG00000151572	protein_coding	chromosome
chr7	32573101	32573400	5.10337	0.524059	0.119236	4.39515	1.11e-05	0.091695	AVL9	ENSG00000105778	protein_coding	chromosome
chr13	31323901	31324200	9.15028	0.414539	0.0932786	4.4441	8.83e-06	0.0847289	B3GLCT	ENSG00000187676	protein_coding	chromosome
chr17	82986001	82986300	0.696163	1.50146	0.345436	4.34655	1.38e-05	0.098513	B3GNTL1	ENSG00000175711	protein_coding	chromosome
chr3	107630101	107630400	1.3846	1.00889	0.227134	4.44185	8.92e-06	0.0850521	BBX	ENSG00000114439	protein_coding	chromosome
chr3	107630401	107630700	1.10743	1.13068	0.259985	4.34902	1.37e-05	0.0980006	BBX	ENSG00000114439	protein_coding	chromosome
chr3	112487101	112487400	4.91583	0.510265	0.117306	4.34988	1.36e-05	0.0980006	BTLA	ENSG00000186265	protein_coding	chromosome
chr12	103311901	103312200	0.689709	1.22679	0.283009	4.3348	1.46e-05	0.0994066	C12orf42	ENSG00000179088	protein_coding	chromosome
chr1	56723701	56724000	0.641738	1.28273	0.295848	4.33576	1.45e-05	0.0994066	C1orf168	ENSG00000187889	protein_coding	chromosome
chr1	44723701	44724000	2.10385	0.978178	0.223081	4.38485	1.16e-05	0.0923242	C1orf228	ENSG00000198520	protein_coding	chromosome
chr4	80874901	80875200	4.66721	0.617535	0.14257	4.33145	1.48e-05	0.0995239	C4orf22	ENSG00000197826	protein_coding	chromosome
chr12	2547301	2547600	1.4282	1.08779	0.239013	4.55115	5.34e-06	0.0699709	CACNA1C	ENSG00000151067	protein_coding	chromosome
chr3	50370901	50371200	1.55598	0.884907	0.202464	4.37068	1.24e-05	0.0953112	CACNA2D2	ENSG00000007402	protein_coding	chromosome
chr3	54622801	54623100	4.07207	0.549477	0.125007	4.39556	1.1e-05	0.091695	CACNA2D3	ENSG00000157445	protein_coding	chromosome
chr9	2929801	2930100	1.94588	0.897515	0.206278	4.35099	1.36e-05	0.0978877	CARM1P1	ENSG00000227835	transcribed_unprocessed_pseudogene	chromosome
chr8	127700401	127700700	14.7671	0.449593	0.0882315	5.09561	3.48e-07	0.0228175	CASC11	ENSG00000249375	lincRNA	chromosome
chr2	201260401	201260700	0.703861	1.53491	0.345103	4.44769	8.68e-06	0.0841429	CASP8	ENSG00000064012	protein_coding	chromosome
chr16	88937101	88937400	2.73776	0.848582	0.193957	4.37511	1.21e-05	0.0936013	CBFA2T3	ENSG00000129993	protein_coding	chromosome
chr8	129582001	129582300	0.873514	1.79313	0.311591	5.75474	8.68e-09	0.00737522	CCDC26	ENSG00000229140	lincRNA	chromosome
chr8	129582301	129582600	0.702815	1.65909	0.314543	5.27459	1.33e-07	0.0127567	CCDC26	ENSG00000229140	lincRNA	chromosome
chr6	42022501	42022800	1.12168	1.33713	0.275838	4.84753	1.25e-06	0.0405203	CCND3	ENSG00000112576	protein_coding	chromosome
chr5	22642501	22642800	1.13986	1.10633	0.247827	4.4641	8.04e-06	0.0812636	CDH12	ENSG00000154162	protein_coding	chromosome
chr20	5146501	5146800	2.37814	1.15421	0.236391	4.88262	1.05e-06	0.0386111	CDS2	ENSG00000101290	protein_coding	chromosome
chr10	11131201	11131500	4.48634	0.628035	0.141765	4.4301	9.42e-06	0.0862952	CELF2	ENSG00000048740	protein_coding	chromosome
chr1	151703701	151704000	1.286	1.29896	0.262293	4.95232	7.33e-07	0.0315753	CELF3	ENSG00000159409	protein_coding	chromosome
chr18	37278001	37278300	1.76742	0.963955	0.20166	4.78011	1.75e-06	0.0456995	CELF4	ENSG00000101489	protein_coding	chromosome
chr3	294001	294300	1.67922	0.851098	0.18701	4.55108	5.34e-06	0.0699709	CHL1	ENSG00000134121	protein_coding	chromosome
chr1	224610301	224610600	10.7667	0.38556	0.0866941	4.44737	8.69e-06	0.0841429	CNIH3	ENSG00000143786	protein_coding	chromosome
chr9	17444101	17444400	1.55413	1.06318	0.199739	5.32285	1.02e-07	0.0127567	CNTLN	ENSG00000044459	protein_coding	chromosome
chr10	69915301	69915600	1.28725	0.974426	0.223638	4.35716	1.32e-05	0.0975832	COL13A1	ENSG00000197467	protein_coding	chromosome
chr5	75418801	75419100	1.78626	0.849139	0.195091	4.35254	1.35e-05	0.0978877	COL4A3BP	ENSG00000113163	protein_coding	chromosome
chr6	36769501	36769800	1.7909	1.05862	0.24434	4.33258	1.47e-05	0.0994066	CPNE5	ENSG00000124772	protein_coding	chromosome
chr5	38140801	38141100	0.803265	1.34112	0.300808	4.45839	8.26e-06	0.0820098	CTD-2116N24.1	ENSG00000250003	lincRNA	chromosome
chr16	11503801	11504100	1.35767	1.1214	0.2463	4.55297	5.29e-06	0.0699709	CTD-3088G3.8	ENSG00000188897	protein_coding	chromosome
chr7	117792301	117792600	1.00965	1.58229	0.362125	4.36947	1.25e-05	0.0954271	CTTNBP2	ENSG00000077063	protein_coding	chromosome
chr7	117792601	117792900	0.856288	1.74147	0.320859	5.42752	5.71e-08	0.0127567	CTTNBP2	ENSG00000077063	protein_coding	chromosome
chr2	38073901	38074200	1.22772	1.51814	0.283758	5.35011	8.79e-08	0.0127567	CYP1B1	ENSG00000138061	protein_coding	chromosome
chr12	100249801	100250100	0.720829	1.40211	0.322389	4.34914	1.37e-05	0.0980006	DEPDC4	ENSG00000166153	protein_coding	chromosome
chr8	120021601	120021900	2.33382	0.773202	0.168683	4.58377	4.57e-06	0.0684318	DEPTOR	ENSG00000155792	protein_coding	chromosome
chr13	59680801	59681100	1.96338	0.984256	0.204453	4.8141	1.48e-06	0.0423014	DIAPH3	ENSG00000139734	protein_coding	chromosome
chr1	231954901	231955200	1.30333	1.0211	0.218233	4.67893	2.88e-06	0.0567473	DISC1	ENSG00000162946	protein_coding	chromosome
chr13	50133001	50133300	1.37912	1.36317	0.243006	5.60963	2.03e-08	0.0116097	DLEU1	ENSG00000176124	protein_coding	chromosome
chr13	50133301	50133600	1.35558	1.0616	0.232078	4.57431	4.78e-06	0.0684318	DLEU1	ENSG00000176124	protein_coding	chromosome
chr7	96992701	96993000	1.1302	1.77067	0.372527	4.75313	2e-06	0.0483348	DLX6-AS1	ENSG00000231764	antisense	chromosome
chr7	96993001	96993300	0.974387	1.52628	0.346017	4.41101	1.03e-05	0.089335	DLX6-AS1	ENSG00000231764	antisense	chromosome
chr9	843301	843600	0.704667	1.63706	0.329323	4.97098	6.66e-07	0.0299138	DMRT1	ENSG00000137090	protein_coding	chromosome
chr12	123795601	123795900	0.76933	1.33009	0.276941	4.8028	1.56e-06	0.0437033	DNAH10	ENSG00000197653	protein_coding	chromosome
chr5	34937401	34937700	17.8125	0.342933	0.0725084	4.72956	2.25e-06	0.0508404	DNAJC21	ENSG00000168724	protein_coding	chromosome
chr7	36283801	36284100	0.943237	1.33304	0.285835	4.66366	3.11e-06	0.0580243	EEPD1	ENSG00000122547	protein_coding	chromosome
chr8	108291901	108292200	0.867455	1.16581	0.256224	4.54998	5.36e-06	0.0699709	EIF3E	ENSG00000104408	protein_coding	chromosome
chr2	99361501	99361800	6.30295	0.548017	0.12402	4.41879	9.93e-06	0.0878475	EIF5B	ENSG00000158417	protein_coding	chromosome
chr7	37353301	37353600	1.71027	1.42019	0.318518	4.45874	8.24e-06	0.0820098	ELMO1	ENSG00000155849	protein_coding	chromosome
chr1	225562801	225563100	1.33769	1.26933	0.238758	5.3164	1.06e-07	0.0127567	ENAH	ENSG00000154380	protein_coding	chromosome
chr1	225563101	225563400	1.2155	1.31533	0.269129	4.88738	1.02e-06	0.0386111	ENAH	ENSG00000154380	protein_coding	chromosome
chr6	145517701	145518000	1.23496	1.0661	0.228952	4.65643	3.22e-06	0.0588324	EPM2A	ENSG00000112425	protein_coding	chromosome
chr12	1354501	1354800	6.31133	0.462396	0.104346	4.43139	9.36e-06	0.0862952	ERC1	ENSG00000082805	protein_coding	chromosome
chr5	172845301	172845600	1.11724	1.42032	0.26894	5.28118	1.28e-07	0.0127567	ERGIC1	ENSG00000113719	protein_coding	chromosome
chr1	44305801	44306100	6.97927	0.738492	0.151647	4.86982	1.12e-06	0.0396251	ERI3	ENSG00000117419	protein_coding	chromosome
chr17	64125601	64125900	6.04946	0.519817	0.118498	4.38672	1.15e-05	0.0923242	ERN1	ENSG00000178607	protein_coding	chromosome
chr12	11725801	11726100	1.76654	1.07104	0.240359	4.45598	8.35e-06	0.0820098	ETV6	ENSG00000139083	protein_coding	chromosome
chr12	11753101	11753400	1.5313	0.885971	0.202336	4.37871	1.19e-05	0.0930713	ETV6	ENSG00000139083	protein_coding	chromosome
chr8	117931801	117932100	1.03438	1.44705	0.261853	5.52619	3.27e-08	0.0116097	EXT1	ENSG00000182197	protein_coding	chromosome
chr22	48621301	48621600	8.20126	-0.470296	0.100488	-4.68012	2.87e-06	0.0567473	FAM19A5	ENSG00000219438	protein_coding	chromosome
chr5	15729601	15729900	2.15769	0.884955	0.201365	4.39477	1.11e-05	0.091695	FBXL7	ENSG00000183580	protein_coding	chromosome
chr7	19145101	19145400	0.943639	1.89246	0.404535	4.67811	2.9e-06	0.0567473	FERD3L	ENSG00000146618	protein_coding	chromosome
chr11	64207201	64207500	1.71696	1.46564	0.320088	4.57887	4.67e-06	0.0684318	FERMT3	ENSG00000149781	protein_coding	chromosome
chr11	64207501	64207800	1.32799	1.64449	0.360874	4.55697	5.19e-06	0.0699709	FERMT3	ENSG00000149781	protein_coding	chromosome
chr6	167047501	167047800	0.859529	1.46742	0.302891	4.84472	1.27e-06	0.0405203	FGFR1OP	ENSG00000213066	protein_coding	chromosome
chr6	167047801	167048100	0.910372	1.40185	0.287057	4.8835	1.04e-06	0.0386111	FGFR1OP	ENSG00000213066	protein_coding	chromosome
chr2	163648501	163648800	0.606645	1.37636	0.301333	4.56758	4.93e-06	0.0684318	FIGN	ENSG00000182263	protein_coding	chromosome
chr13	28055701	28056000	1.60709	1.0761	0.239666	4.49	7.12e-06	0.0780701	FLT3	ENSG00000122025	protein_coding	chromosome
chr6	1393801	1394100	0.712526	2.04297	0.410438	4.97755	6.44e-07	0.0294034	FOXF2	ENSG00000137273	protein_coding	chromosome
chr6	1394101	1394400	1.07581	1.61981	0.361241	4.484	7.33e-06	0.0780701	FOXF2	ENSG00000137273	protein_coding	chromosome
chr6	41560801	41561100	2.13931	1.55548	0.306817	5.06974	3.98e-07	0.0230082	FOXP4	ENSG00000137166	protein_coding	chromosome
chr4	78347701	78348000	2.05641	-1.13075	0.24584	-4.59955	4.23e-06	0.0670554	FRAS1	ENSG00000138759	protein_coding	chromosome
chr3	180937501	180937800	4.75426	0.768828	0.161931	4.74787	2.06e-06	0.0492742	FXR1	ENSG00000114416	protein_coding	chromosome
chr3	180937801	180938100	4.22053	0.796555	0.170129	4.68207	2.84e-06	0.0567473	FXR1	ENSG00000114416	protein_coding	chromosome
chr11	117823501	117823800	0.994075	1.55338	0.342611	4.53395	5.79e-06	0.0728918	FXYD2	ENSG00000137731	protein_coding	chromosome
chr12	130164301	130164600	1.95176	1.16918	0.269811	4.33331	1.47e-05	0.0994066	FZD10	ENSG00000111432	protein_coding	chromosome
chr6	29618101	29618400	8.28214	0.432752	0.0973116	4.44707	8.7e-06	0.0841429	GABBR1	ENSG00000204681	protein_coding	chromosome
chr4	172516501	172516800	0.898574	1.32237	0.303769	4.35321	1.34e-05	0.0978877	GALNTL6	ENSG00000174473	protein_coding	chromosome
chr13	113844301	113844600	1.3545	1.16095	0.265921	4.36576	1.27e-05	0.0956262	GAS6	ENSG00000183087	protein_coding	chromosome
chr1	155223001	155223300	1.27963	1.09238	0.244601	4.46594	7.97e-06	0.0810708	GBAP1	ENSG00000160766	transcribed_unprocessed_pseudogene	chromosome
chr3	172447501	172447800	1.80809	1.3526	0.28313	4.7773	1.78e-06	0.0457152	GHSR	ENSG00000121853	protein_coding	chromosome
chr15	34556401	34556700	18.7174	-0.432288	0.0972681	-4.44429	8.82e-06	0.0847289	GOLGA8B	ENSG00000215252	protein_coding	chromosome
chr22	46593301	46593600	1.81915	1.06137	0.24312	4.36565	1.27e-05	0.0956262	GRAMD4	ENSG00000075240	protein_coding	chromosome
chr2	11610001	11610300	4.77181	0.615701	0.122464	5.02759	4.97e-07	0.0254543	GREB1	ENSG00000196208	protein_coding	chromosome
chr3	14532601	14532900	6.646	-0.589785	0.126909	-4.64731	3.36e-06	0.0605041	GRIP2	ENSG00000144596	protein_coding	chromosome
chr16	27853201	27853500	1.16951	1.14493	0.262803	4.35661	1.32e-05	0.0976216	GSG1L	ENSG00000169181	protein_coding	chromosome
chr3	119830201	119830500	0.594369	1.29681	0.293547	4.41771	9.98e-06	0.0878475	GSK3B	ENSG00000082701	protein_coding	chromosome
chr4	173526901	173527200	0.79888	1.42543	0.322157	4.42465	9.66e-06	0.0870278	HAND2	ENSG00000164107	protein_coding	chromosome
chr6	125232901	125233200	1.39417	1.00504	0.225081	4.46522	8e-06	0.0810708	HDDC2	ENSG00000111906	protein_coding	chromosome
chr10	68013601	68013900	1.23968	1.08461	0.241216	4.49643	6.91e-06	0.0780701	HERC4	ENSG00000148634	protein_coding	chromosome
chr10	92692201	92692500	0.945119	1.78363	0.395739	4.50709	6.57e-06	0.0769482	HHEX	ENSG00000152804	protein_coding	chromosome
chr10	92692501	92692800	0.794861	2.01563	0.42352	4.75924	1.94e-06	0.0476052	HHEX	ENSG00000152804	protein_coding	chromosome
chr11	43238701	43239000	1.08752	1.11643	0.24355	4.584	4.56e-06	0.0684318	HNRNPKP3	ENSG00000251557	transcribed_processed_pseudogene	chromosome
chr2	176147101	176147400	1.13761	1.36832	0.312144	4.38362	1.17e-05	0.0924263	HOXD3	ENSG00000128652	protein_coding	chromosome
chr2	176147401	176147700	1.70369	1.35311	0.250495	5.40176	6.6e-08	0.0127567	HOXD3	ENSG00000128652	protein_coding	chromosome
chr2	176147701	176148000	1.00996	1.34687	0.275066	4.89652	9.75e-07	0.0377986	HOXD3	ENSG00000128652	protein_coding	chromosome
chr2	176150101	176150400	2.24883	1.16964	0.221589	5.27844	1.3e-07	0.0127567	HOXD3	ENSG00000128652	protein_coding	chromosome
chr2	176163601	176163900	0.905934	1.6815	0.307354	5.47089	4.48e-08	0.0127567	HOXD3	ENSG00000128652	protein_coding	chromosome
chr2	176163901	176164200	0.807955	1.66487	0.30656	5.43081	5.61e-08	0.0127567	HOXD3	ENSG00000128652	protein_coding	chromosome
chr1	146710201	146710500	0.905979	1.23073	0.261709	4.70267	2.57e-06	0.0539013	HYDIN2	ENSG00000276975	transcribed_unprocessed_pseudogene	chromosome
chr22	17106601	17106900	1.28743	1.23857	0.261093	4.7438	2.1e-06	0.0493941	IL17RA	ENSG00000177663	protein_coding	chromosome
chr16	27318601	27318900	0.687307	1.62053	0.355594	4.55725	5.18e-06	0.0699709	IL4R	ENSG00000077238	protein_coding	chromosome
chr3	159449701	159450000	0.78688	1.40917	0.294471	4.78541	1.71e-06	0.0454528	IQCJ-SCHIP1	ENSG00000283154	protein_coding	chromosome
chr12	163201	163500	7.39913	-0.846009	0.177864	-4.7565	1.97e-06	0.0478615	IQSEC3	ENSG00000120645	protein_coding	chromosome
chr5	3599401	3599700	1.00527	1.62533	0.340535	4.77286	1.82e-06	0.0463533	IRX1	ENSG00000170549	protein_coding	chromosome
chr1	226680901	226681200	3.06514	0.855596	0.158145	5.41021	6.3e-08	0.0127567	ITPKB	ENSG00000143772	protein_coding	chromosome
chr1	226681201	226681500	2.79153	0.801722	0.166173	4.82461	1.4e-06	0.0421686	ITPKB	ENSG00000143772	protein_coding	chromosome
chr6	15315901	15316200	8.83408	0.413536	0.0890004	4.64645	3.38e-06	0.0605041	JARID2	ENSG00000008083	protein_coding	chromosome
chr8	74244601	74244900	11.8007	0.364996	0.0830137	4.39681	1.1e-05	0.091695	JPH1	ENSG00000104369	protein_coding	chromosome
chr2	154699201	154699500	2.12024	1.2699	0.266359	4.76763	1.86e-06	0.0465676	KCNJ3	ENSG00000162989	protein_coding	chromosome
chr8	132140101	132140400	11.0514	0.400796	0.076884	5.21299	1.86e-07	0.0153297	KCNQ3	ENSG00000184156	protein_coding	chromosome
chr1	196531201	196531500	3.42952	0.675143	0.151139	4.46705	7.93e-06	0.0810708	KCNT2	ENSG00000162687	protein_coding	chromosome
chr8	135642301	135642600	4.966	0.612126	0.133694	4.57855	4.68e-06	0.0684318	KHDRBS3	ENSG00000131773	protein_coding	chromosome
chr5	94460101	94460400	3.06432	0.705006	0.157094	4.4878	7.2e-06	0.0780701	KIAA0825	ENSG00000185261	protein_coding	chromosome
chr5	94460401	94460700	3.4902	0.741976	0.154913	4.78964	1.67e-06	0.0452454	KIAA0825	ENSG00000185261	protein_coding	chromosome
chr7	86894701	86895000	1.8051	0.902877	0.205367	4.39641	1.1e-05	0.091695	KIAA1324L	ENSG00000164659	protein_coding	chromosome
chr3	183555301	183555600	0.580495	1.67389	0.366827	4.56316	5.04e-06	0.0692858	KLHL6	ENSG00000172578	protein_coding	chromosome
chr2	30306901	30307200	4.45646	0.572082	0.124128	4.60883	4.05e-06	0.0664211	LBH	ENSG00000213626	protein_coding	chromosome
chr13	94701601	94701900	1.89926	0.972697	0.212806	4.57081	4.86e-06	0.0684318	LINC00391	ENSG00000238230	lincRNA	chromosome
chr13	94701901	94702200	1.36868	1.51471	0.303968	4.9831	6.26e-07	0.029207	LINC00391	ENSG00000238230	lincRNA	chromosome
chr14	46402501	46402800	10.7349	0.43407	0.0922962	4.70301	2.56e-06	0.0539013	LINC00871	ENSG00000258700	lincRNA	chromosome
chr7	156603601	156603900	4.076	0.680144	0.148012	4.59519	4.32e-06	0.0678744	LINC01006	ENSG00000182648	lincRNA	chromosome
chr2	822901	823200	4.08919	0.641484	0.127808	5.01911	5.19e-07	0.0254543	LINC01115	ENSG00000237667	lincRNA	chromosome
chr18	64223401	64223700	1.19653	1.17326	0.25812	4.54542	5.48e-06	0.0708438	LINC01538	ENSG00000266952	lincRNA	chromosome
chr16	72408601	72408900	1.74953	0.81851	0.180279	4.54024	5.62e-06	0.0717015	LINC01572	ENSG00000261008	lincRNA	chromosome
chr3	198030001	198030300	3.66308	0.805889	0.152685	5.2781	1.31e-07	0.0127567	LMLN	ENSG00000185621	protein_coding	chromosome
chr11	33881101	33881400	2.39017	1.06113	0.239668	4.4275	9.53e-06	0.0865849	LMO2	ENSG00000135363	protein_coding	chromosome
chr5	1495201	1495500	0.796942	1.45497	0.312656	4.65359	3.26e-06	0.0593442	LPCAT1	ENSG00000153395	protein_coding	chromosome
chr6	5103001	5103300	9.17173	0.504259	0.104676	4.81735	1.45e-06	0.0421686	LYRM4	ENSG00000214113	protein_coding	chromosome
chr20	14541901	14542200	2.80006	0.746736	0.161705	4.61789	3.88e-06	0.0664211	MACROD2	ENSG00000172264	protein_coding	chromosome
chr20	15849301	15849600	10.3081	0.475407	0.103128	4.6099	4.03e-06	0.0664211	MACROD2	ENSG00000172264	protein_coding	chromosome
chr7	2164801	2165100	7.86785	0.398806	0.0915871	4.35439	1.33e-05	0.0978877	MAD1L1	ENSG00000002822	protein_coding	chromosome
chr19	4109101	4109400	1.83773	0.935451	0.20267	4.61564	3.92e-06	0.0664211	MAP2K2	ENSG00000126934	protein_coding	chromosome
chr10	30459301	30459600	0.833921	1.14551	0.264265	4.33469	1.46e-05	0.0994066	MAP3K8	ENSG00000107968	protein_coding	chromosome
chr14	65054401	65054700	1.67149	1.01193	0.223208	4.53358	5.8e-06	0.0728918	MAX	ENSG00000125952	protein_coding	chromosome
chr14	65054701	65055000	1.5303	1.2126	0.244059	4.96848	6.75e-07	0.029923	MAX	ENSG00000125952	protein_coding	chromosome
chr3	151198801	151199100	3.14652	0.745594	0.153443	4.8591	1.18e-06	0.0402225	MED12L	ENSG00000144893	protein_coding	chromosome
chr3	127800901	127801200	1.62808	1.05495	0.223394	4.72236	2.33e-06	0.051686	MGLL	ENSG00000074416	protein_coding	chromosome
chr16	4663801	4664100	1.41512	1.16927	0.233539	5.00673	5.54e-07	0.0265395	MGRN1	ENSG00000102858	protein_coding	chromosome
chr16	4664101	4664400	1.60949	1.08429	0.207463	5.22641	1.73e-07	0.0149537	MGRN1	ENSG00000102858	protein_coding	chromosome
chr16	4664701	4665000	1.15525	1.22458	0.271053	4.51785	6.25e-06	0.0753778	MGRN1	ENSG00000102858	protein_coding	chromosome
chr11	122037601	122037900	0.931126	1.23875	0.275734	4.49256	7.04e-06	0.0780701	MIR100HG	ENSG00000255248	processed_transcript	chromosome
chr7	131121901	131122200	1.44926	1.05578	0.220312	4.79221	1.65e-06	0.0452454	MKLN1	ENSG00000128585	protein_coding	chromosome
chr3	108968101	108968400	1.03849	1.09307	0.241236	4.53112	5.87e-06	0.072961	MORC1	ENSG00000114487	protein_coding	chromosome
chr3	109087201	109087500	1.07264	1.04805	0.23998	4.36722	1.26e-05	0.0956262	MORC1	ENSG00000114487	protein_coding	chromosome
chr11	124773301	124773600	1.03467	1.09032	0.251911	4.3282	1.5e-05	0.0998599	MSANTD2	ENSG00000120458	protein_coding	chromosome
chr8	71985901	71986200	3.92226	0.72554	0.164496	4.41069	1.03e-05	0.089335	MSC-AS1	ENSG00000235531	antisense	chromosome
chr2	42658201	42658500	13.2355	0.466316	0.0958219	4.86649	1.14e-06	0.0398996	MTA3	ENSG00000057935	protein_coding	chromosome
chr2	42658501	42658800	13.8039	0.472763	0.0959524	4.92706	8.35e-07	0.0340385	MTA3	ENSG00000057935	protein_coding	chromosome
chr3	124941901	124942200	1.93507	0.989987	0.225747	4.38538	1.16e-05	0.0923242	MUC13	ENSG00000173702	protein_coding	chromosome
chr12	80716801	80717100	1.23781	1.20089	0.260547	4.60911	4.04e-06	0.0664211	MYF5	ENSG00000111049	protein_coding	chromosome
chr8	2085901	2086200	3.58971	-1.73542	0.39501	-4.39336	1.12e-05	0.0917123	MYOM2	ENSG00000036448	protein_coding	chromosome
chr2	73701301	73701600	1.17442	1.51838	0.289326	5.248	1.54e-07	0.0136365	NAT8B	ENSG00000204872	polymorphic_pseudogene	chromosome
chr3	46987501	46987800	0.881043	1.41108	0.306521	4.60353	4.15e-06	0.0666582	NBEAL2	ENSG00000160796	protein_coding	chromosome
chr1	61240201	61240500	2.12653	1.11022	0.246973	4.49533	6.95e-06	0.0780701	NFIA	ENSG00000162599	protein_coding	chromosome
chr19	49560601	49560900	0.976393	1.30264	0.287368	4.53301	5.81e-06	0.0728918	NOSIP	ENSG00000142546	protein_coding	chromosome
chr5	93570901	93571200	0.607207	1.72773	0.370668	4.66111	3.15e-06	0.0580243	NR2F1-AS1	ENSG00000237187	antisense	chromosome
chr6	6004201	6004500	0.589777	1.83542	0.42359	4.33302	1.47e-05	0.0994066	NRN1	ENSG00000124785	protein_coding	chromosome
chr1	232980001	232980300	6.85953	0.432541	0.0988032	4.37781	1.2e-05	0.0930713	NTPCR	ENSG00000135778	protein_coding	chromosome
chr3	174889801	174890100	1.18573	1.06689	0.236533	4.51053	6.47e-06	0.0768905	NAALADL2	ENSG00000177694	protein_coding	chromosome
chr3	174890101	174890400	1.0953	1.05011	0.237437	4.42269	9.75e-06	0.0871059	NAALADL2	ENSG00000177694	protein_coding	chromosome
chr1	241663201	241663500	1.96379	0.777614	0.171403	4.53676	5.71e-06	0.0724955	OPN3	ENSG00000054277	protein_coding	chromosome
chr6	154045801	154046100	2.07416	0.844297	0.194394	4.34323	1.4e-05	0.0988258	OPRM1	ENSG00000112038	protein_coding	chromosome
chr20	44930101	44930400	12.1577	0.383223	0.0875421	4.37758	1.2e-05	0.0930713	PABPC1L	ENSG00000101104	protein_coding	chromosome
chr5	140841601	140841900	2.29016	1.02863	0.224709	4.5776	4.7e-06	0.0684318	PCDHA6	ENSG00000081842	protein_coding	chromosome
chr5	141421201	141421500	1.34474	1.41457	0.325143	4.35061	1.36e-05	0.0978877	PCDHGA2	ENSG00000081853	protein_coding	chromosome
chr5	141492601	141492900	0.658227	1.56499	0.346998	4.51007	6.48e-06	0.0768905	PCDHGA2	ENSG00000081853	protein_coding	chromosome
chr5	141492901	141493200	0.577652	1.72394	0.374186	4.60718	4.08e-06	0.0664211	PCDHGA2	ENSG00000081853	protein_coding	chromosome
chr11	104029801	104030100	5.43	0.613918	0.123912	4.95447	7.25e-07	0.0315753	PDGFD	ENSG00000170962	protein_coding	chromosome
chr1	207072301	207072600	2.86651	0.902976	0.202718	4.45435	8.41e-06	0.0820098	PFKFB2	ENSG00000123836	protein_coding	chromosome
chr6	13068901	13069200	0.927015	1.46788	0.301105	4.87499	1.09e-06	0.0389921	PHACTR1	ENSG00000112137	protein_coding	chromosome
chr11	46020301	46020600	4.63718	0.535458	0.122263	4.37956	1.19e-05	0.0930713	PHF21A	ENSG00000135365	protein_coding	chromosome
chr2	158534101	158534400	1.01916	1.17244	0.264645	4.43024	9.41e-06	0.0862952	PKP4	ENSG00000144283	protein_coding	chromosome
chr20	8133301	8133600	0.740165	2.10014	0.485313	4.3274	1.51e-05	0.0998599	PLCB1	ENSG00000182621	protein_coding	chromosome
chr19	1087801	1088100	1.19591	1.47049	0.274049	5.36579	8.06e-08	0.0127567	POLR2E	ENSG00000099817	protein_coding	chromosome
chr6	150235501	150235800	1.85212	0.891258	0.202586	4.3994	1.09e-05	0.0916116	PPP1R14C	ENSG00000198729	protein_coding	chromosome
chr12	11169301	11169600	0.756583	1.2413	0.274059	4.52931	5.92e-06	0.073145	PRR4	ENSG00000111215	protein_coding	chromosome
chr18	26133901	26134200	5.34544	0.571698	0.124782	4.58157	4.61e-06	0.0684318	PSMA8	ENSG00000154611	protein_coding	chromosome
chr19	39980401	39980700	6.85169	0.456096	0.102331	4.45705	8.31e-06	0.0820098	PSMC4	ENSG00000013275	protein_coding	chromosome
chr12	6951601	6951900	2.40114	1.21682	0.280885	4.33209	1.48e-05	0.0994215	PTPN6	ENSG00000111679	protein_coding	chromosome
chr7	157565701	157566000	8.55766	0.426821	0.0967631	4.41099	1.03e-05	0.089335	PTPRN2	ENSG00000155093	protein_coding	chromosome
chr12	70766401	70766700	2.37487	0.809909	0.171594	4.71991	2.36e-06	0.051686	PTPRR	ENSG00000153233	protein_coding	chromosome
chr12	43746901	43747200	1.07792	1.14674	0.264447	4.33635	1.45e-05	0.0994066	PUS7L	ENSG00000129317	protein_coding	chromosome
chr8	127879801	127880100	2.6425	0.849308	0.185376	4.58154	4.62e-06	0.0684318	PVT1	ENSG00000249859	lincRNA	chromosome
chr8	127919701	127920000	6.40849	0.521278	0.116214	4.48551	7.27e-06	0.0780701	PVT1	ENSG00000249859	lincRNA	chromosome
chr5	58729201	58729500	0.972202	1.12936	0.245451	4.60115	4.2e-06	0.066838	RAB3C	ENSG00000152932	protein_coding	chromosome
chr7	22186801	22187100	1.88682	0.803022	0.179573	4.47185	7.75e-06	0.0804355	RAPGEF5	ENSG00000136237	protein_coding	chromosome
chr3	158715001	158715300	4.45532	0.612473	0.130816	4.68195	2.84e-06	0.0567473	RARRES1	ENSG00000118849	protein_coding	chromosome
chr19	55041601	55041900	1.19376	1.60336	0.347841	4.60946	4.04e-06	0.0664211	RDH13	ENSG00000160439	protein_coding	chromosome
chr9	3495901	3496200	1.01631	1.26625	0.278598	4.54507	5.49e-06	0.0708438	RFX3	ENSG00000080298	protein_coding	chromosome
chr3	77097001	77097300	6.02425	0.651211	0.135932	4.79073	1.66e-06	0.0452454	ROBO2	ENSG00000185008	protein_coding	chromosome
chr15	60975001	60975300	8.01354	0.437075	0.0969653	4.50754	6.56e-06	0.0769482	RORA	ENSG00000069667	protein_coding	chromosome
chr15	60975301	60975600	7.05681	0.479117	0.104408	4.58887	4.46e-06	0.0684318	RORA	ENSG00000069667	protein_coding	chromosome
chr20	10743901	10744200	1.15899	1.19811	0.237749	5.0394	4.67e-07	0.0250132	RP11-103J8.1	ENSG00000270792	antisense	chromosome
chr15	77926801	77927100	4.75638	-0.674078	0.142443	-4.73225	2.22e-06	0.0508182	RP11-114H24.2	ENSG00000260776	transcribed_unprocessed_pseudogene	chromosome
chr8	9271201	9271500	3.36941	0.631499	0.143836	4.3904	1.13e-05	0.0920556	RP11-115J16.1	ENSG00000254235	lincRNA	chromosome
chr15	36879901	36880200	0.945555	1.29934	0.287908	4.51303	6.39e-06	0.076335	RP11-122D10.1	ENSG00000259280	processed_transcript	chromosome
chr4	156636301	156636600	0.972938	1.07696	0.248566	4.33268	1.47e-05	0.0994066	RP11-171N4.2	ENSG00000251283	lincRNA	chromosome
chr16	55331101	55331400	0.753413	1.58207	0.338653	4.67165	2.99e-06	0.0569873	RP11-26L20.3	ENSG00000259283	antisense	chromosome
chr16	55331401	55331700	0.57313	1.6944	0.380291	4.45554	8.37e-06	0.0820098	RP11-26L20.3	ENSG00000259283	antisense	chromosome
chr12	24463201	24463500	1.02736	1.28556	0.269545	4.76937	1.85e-06	0.0464961	RP11-444D3.1	ENSG00000255864	lincRNA	chromosome
chr15	96368701	96369000	1.48961	1.1269	0.246506	4.5715	4.84e-06	0.0684318	RP11-522B15.3	ENSG00000259275	lincRNA	chromosome
chr15	96369001	96369300	1.81871	0.948252	0.203245	4.66555	3.08e-06	0.0580243	RP11-522B15.3	ENSG00000259275	lincRNA	chromosome
chr10	52733101	52733400	1.51096	1.12532	0.256549	4.38639	1.15e-05	0.0923242	RP11-556E13.1	ENSG00000228651	antisense	chromosome
chr6	10871101	10871400	4.85831	0.615337	0.136964	4.4927	7.03e-06	0.0780701	RP11-637O19.3	ENSG00000272162	protein_coding	chromosome
chr12	92175301	92175600	6.57981	0.580744	0.108707	5.34228	9.18e-08	0.0127567	RP11-796E2.4	ENSG00000245904	antisense	chromosome
chr2	44932201	44932500	0.979984	2.17983	0.413235	5.27504	1.33e-07	0.0127567	RP11-89K21.1	ENSG00000259439	lincRNA	chromosome
chr2	44932501	44932800	0.739518	2.25229	0.490441	4.59237	4.38e-06	0.068186	RP11-89K21.1	ENSG00000259439	lincRNA	chromosome
chr2	44932801	44933100	0.621036	2.36184	0.506796	4.66034	3.16e-06	0.0580243	RP11-89K21.1	ENSG00000259439	lincRNA	chromosome
chr14	36584401	36584700	1.6115	1.0979	0.232933	4.71339	2.44e-06	0.0520642	RP11-964E11.3	ENSG00000283098	bidirectional_promoter_lncRNA	chromosome
chr14	36584701	36585000	1.59169	1.05106	0.238496	4.40702	1.05e-05	0.0898042	RP11-964E11.3	ENSG00000283098	bidirectional_promoter_lncRNA	chromosome
chr12	46851301	46851600	1.65934	0.88783	0.201823	4.39906	1.09e-05	0.0916116	RP11-96H19.1	ENSG00000257261	lincRNA	chromosome
chr6	19526101	19526400	0.993812	1.0795	0.234974	4.59412	4.35e-06	0.0679141	RP4-625H18.2	ENSG00000228412	antisense	chromosome
chr1	72796801	72797100	0.601099	1.40335	0.313018	4.48328	7.35e-06	0.0780701	RP4-660H19.1	ENSG00000225087	lincRNA	chromosome
chr17	364501	364800	1.91704	0.914109	0.200727	4.55398	5.26e-06	0.0699709	RPH3AL	ENSG00000181031	protein_coding	chromosome
chr8	108019201	108019500	3.9978	0.601994	0.136198	4.42001	9.87e-06	0.0877513	RSPO2	ENSG00000147655	protein_coding	chromosome
chr3	158211301	158211600	2.05841	0.821652	0.189738	4.33046	1.49e-05	0.0995977	RSRC1	ENSG00000174891	protein_coding	chromosome
chr6	45386401	45386700	1.88434	0.960233	0.200716	4.78404	1.72e-06	0.0454528	RUNX2	ENSG00000124813	protein_coding	chromosome
chr6	45386701	45387000	1.62182	1.00273	0.212106	4.72751	2.27e-06	0.0510322	RUNX2	ENSG00000124813	protein_coding	chromosome
chr1	237611701	237612000	0.602683	1.59055	0.348349	4.56596	4.97e-06	0.068631	RYR2	ENSG00000198626	protein_coding	chromosome
chr1	237633901	237634200	1.24515	1.19079	0.240721	4.94677	7.55e-07	0.0318665	RYR2	ENSG00000198626	protein_coding	chromosome
chr1	237640801	237641100	1.04331	1.06537	0.242546	4.39243	1.12e-05	0.0917123	RYR2	ENSG00000198626	protein_coding	chromosome
chr16	51149401	51149700	1.38531	1.26022	0.259336	4.8594	1.18e-06	0.0402225	SALL1	ENSG00000103449	protein_coding	chromosome
chr6	148481101	148481400	5.88442	0.480008	0.10507	4.56847	4.91e-06	0.0684318	SASH1	ENSG00000111961	protein_coding	chromosome
chr2	166115401	166115700	1.54399	0.885376	0.20344	4.35202	1.35e-05	0.0978877	SCN1A	ENSG00000144285	protein_coding	chromosome
chr12	51781801	51782100	6.49743	0.531304	0.122316	4.34371	1.4e-05	0.0988258	SCN8A	ENSG00000196876	protein_coding	chromosome
chr8	14216101	14216400	3.70338	0.72994	0.151555	4.81635	1.46e-06	0.0421686	SGCZ	ENSG00000185053	protein_coding	chromosome
chr11	116949001	116949300	1.41387	0.945262	0.209068	4.52131	6.15e-06	0.0744096	SIK3	ENSG00000160584	protein_coding	chromosome
chr1	232459201	232459500	4.31525	0.611385	0.136223	4.4881	7.19e-06	0.0780701	SIPA1L2	ENSG00000116991	protein_coding	chromosome
chr7	26718301	26718600	1.0462	1.19292	0.266914	4.46931	7.85e-06	0.0809238	SKAP2	ENSG00000005020	protein_coding	chromosome
chr5	1108501	1108800	2.14454	1.42535	0.268701	5.30461	1.13e-07	0.0127567	SLC12A7	ENSG00000113504	protein_coding	chromosome
chr6	160260301	160260600	9.47643	0.375151	0.0845623	4.43639	9.15e-06	0.0858334	SLC22A2	ENSG00000112499	protein_coding	chromosome
chr20	19350001	19350300	1.01394	1.20315	0.268523	4.48061	7.44e-06	0.0788169	SLC24A3	ENSG00000185052	protein_coding	chromosome
chr7	96306301	96306600	1.64728	0.998867	0.224835	4.44267	8.88e-06	0.0849561	SLC25A13	ENSG00000004864	protein_coding	chromosome
chr20	38727901	38728200	1.34389	1.5653	0.310923	5.03435	4.79e-07	0.0250132	SLC32A1	ENSG00000101438	protein_coding	chromosome
chr8	141266401	141266700	0.833457	1.33574	0.307542	4.34326	1.4e-05	0.0988258	SLC45A4	ENSG00000022567	protein_coding	chromosome
chr3	170480401	170480700	10.1595	0.431103	0.0990775	4.35117	1.35e-05	0.0978877	SLC7A14	ENSG00000013293	protein_coding	chromosome
chr12	21303601	21303900	1.31128	1.10018	0.244409	4.50138	6.75e-06	0.0780701	SLCO1A2	ENSG00000084453	protein_coding	chromosome
chr20	10193401	10193700	4.39274	0.69347	0.147863	4.68995	2.73e-06	0.0563605	SNAP25-AS1	ENSG00000227906	antisense	chromosome
chr17	72116401	72116700	0.652604	1.99442	0.366299	5.4448	5.19e-08	0.0127567	SOX9-AS1	ENSG00000234899	processed_transcript	chromosome
chr2	170717701	170718000	1.20956	1.52553	0.351292	4.34263	1.41e-05	0.0988969	SP5	ENSG00000204335	protein_coding	chromosome
chr12	49380301	49380600	4.55349	0.528481	0.120051	4.40214	1.07e-05	0.0911867	SPATS2	ENSG00000123352	protein_coding	chromosome
chr20	37379101	37379400	1.96618	1.08369	0.2236	4.84655	1.26e-06	0.0405203	SRC	ENSG00000197122	protein_coding	chromosome
chr1	54264601	54264900	8.96746	0.375783	0.0848602	4.42826	9.5e-06	0.0865849	SSBP3	ENSG00000157216	protein_coding	chromosome
chr14	38209801	38210100	0.60056	1.53271	0.347575	4.40973	1.04e-05	0.089335	SSTR1	ENSG00000139874	protein_coding	chromosome
chr8	73570201	73570500	3.59524	0.752775	0.163099	4.61546	3.92e-06	0.0664211	STAU2	ENSG00000040341	protein_coding	chromosome
chr5	147333001	147333300	2.45154	0.842941	0.186318	4.52421	6.06e-06	0.0742395	STK32A	ENSG00000169302	protein_coding	chromosome
chr5	147333301	147333600	2.42516	0.824041	0.183776	4.48393	7.33e-06	0.0780701	STK32A	ENSG00000169302	protein_coding	chromosome
chr2	36960601	36960900	1.34965	1.11232	0.229498	4.84675	1.25e-06	0.0405203	STRN	ENSG00000115808	protein_coding	chromosome
chr3	67874401	67874700	0.686916	1.31856	0.274516	4.80322	1.56e-06	0.0437033	SUCLG2-AS1	ENSG00000241316	lincRNA	chromosome
chr10	102579601	102579900	0.552269	1.58548	0.328669	4.82392	1.41e-06	0.0421686	SUFU	ENSG00000107882	protein_coding	chromosome
chr6	10949101	10949400	0.62656	1.47111	0.32993	4.45886	8.24e-06	0.0820098	SYCP2L	ENSG00000153157	protein_coding	chromosome
chr12	78906601	78906900	1.18483	1.04048	0.240408	4.32796	1.5e-05	0.0998599	SYT1	ENSG00000067715	protein_coding	chromosome
chr10	122164201	122164500	0.913215	1.34615	0.310195	4.33969	1.43e-05	0.0994066	TACC2	ENSG00000138162	protein_coding	chromosome
chr10	7983001	7983300	8.68863	0.445703	0.0986705	4.51709	6.27e-06	0.0753934	TAF3	ENSG00000165632	protein_coding	chromosome
chr1	118983601	118983900	1.73402	1.15337	0.266517	4.32755	1.51e-05	0.0998599	TBX15	ENSG00000092607	protein_coding	chromosome
chr1	118986001	118986300	1.54501	1.34866	0.278376	4.84474	1.27e-06	0.0405203	TBX15	ENSG00000092607	protein_coding	chromosome
chr12	114671701	114672000	1.01451	1.87889	0.294608	6.3776	1.8e-10	0.000638132	TBX3	ENSG00000135111	protein_coding	chromosome
chr2	74031301	74031600	1.68559	1.07657	0.245103	4.39232	1.12e-05	0.0917123	TET3	ENSG00000187605	protein_coding	chromosome
chr8	132882601	132882900	2.7548	0.961036	0.18963	5.06795	4.02e-07	0.0230082	TG	ENSG00000042832	protein_coding	chromosome
chr8	132882901	132883200	2.1456	1.27263	0.248552	5.12019	3.05e-07	0.0208229	TG	ENSG00000042832	protein_coding	chromosome
chr8	133001401	133001700	1.06716	1.36029	0.291268	4.67023	3.01e-06	0.0570755	TG	ENSG00000042832	protein_coding	chromosome
chr8	133001701	133002000	0.828681	1.68188	0.382751	4.39418	1.11e-05	0.0917123	TG	ENSG00000042832	protein_coding	chromosome
chr2	137314201	137314500	2.80697	0.74735	0.154555	4.8355	1.33e-06	0.0417691	THSD7B	ENSG00000144229	protein_coding	chromosome
chr12	129837001	129837300	1.80209	0.930919	0.211093	4.41	1.03e-05	0.089335	TMEM132D	ENSG00000151952	protein_coding	chromosome
chr13	23622001	23622300	3.96959	0.561021	0.12648	4.43563	9.18e-06	0.0858334	TNFRSF19	ENSG00000127863	protein_coding	chromosome
chr6	28907401	28907700	1.71392	0.922658	0.212625	4.33937	1.43e-05	0.0994066	TRIM27	ENSG00000204713	protein_coding	chromosome
chr11	35689201	35689500	1.96514	0.803023	0.184542	4.35145	1.35e-05	0.0978877	TRIM44	ENSG00000166326	protein_coding	chromosome
chr11	35689501	35689800	1.70352	0.966448	0.200401	4.82257	1.42e-06	0.0421686	TRIM44	ENSG00000166326	protein_coding	chromosome
chr20	53050201	53050500	10.694	0.40851	0.0909035	4.49388	6.99e-06	0.0780701	TSHZ2	ENSG00000182463	protein_coding	chromosome
chr20	53050501	53050800	12.4421	0.455574	0.0874838	5.20753	1.91e-07	0.0154295	TSHZ2	ENSG00000182463	protein_coding	chromosome
chr20	53104501	53104800	5.74214	0.565647	0.124851	4.53058	5.88e-06	0.072961	TSHZ2	ENSG00000182463	protein_coding	chromosome
chr20	53442601	53442900	13.3734	0.391453	0.089626	4.36763	1.26e-05	0.0956262	TSHZ2	ENSG00000182463	protein_coding	chromosome
chr8	142301101	142301400	0.757742	1.31268	0.302828	4.33472	1.46e-05	0.0994066	TSNARE1	ENSG00000171045	protein_coding	chromosome
chr12	30972901	30973200	4.99564	0.562579	0.115853	4.85596	1.2e-06	0.0404774	TSPAN11	ENSG00000110900	protein_coding	chromosome
chr2	3195601	3195900	2.6052	0.866825	0.187965	4.61163	4e-06	0.0664211	TSSC1	ENSG00000032389	protein_coding	chromosome
chr2	32756101	32756400	0.753007	1.74129	0.327203	5.32174	1.03e-07	0.0127567	TTC27	ENSG00000018699	protein_coding	chromosome
chr1	2652601	2652900	6.86807	-0.715077	0.151632	-4.71589	2.41e-06	0.0517412	TTC34	ENSG00000215912	protein_coding	chromosome
chr1	2652901	2653200	11.8093	-0.579511	0.126387	-4.58523	4.53e-06	0.0684318	TTC34	ENSG00000215912	protein_coding	chromosome
chr14	90801301	90801600	0.709491	1.46876	0.327328	4.48712	7.22e-06	0.0780701	TTC7B	ENSG00000165914	protein_coding	chromosome
chr2	178532401	178532700	21.2572	0.312607	0.069787	4.47944	7.48e-06	0.0788962	TTN	ENSG00000155657	protein_coding	chromosome
chr7	72793801	72794100	8.99981	0.403274	0.0928418	4.34366	1.4e-05	0.0988258	TYW1B	ENSG00000277149	protein_coding	chromosome
chr3	41456701	41457000	1.82994	0.987406	0.217291	4.54416	5.52e-06	0.0708906	ULK4	ENSG00000168038	protein_coding	chromosome
chr1	216093301	216093600	5.47852	0.556725	0.121465	4.58341	4.57e-06	0.0684318	USH2A	ENSG00000042781	protein_coding	chromosome
chr2	70907101	70907400	1.36196	1.82379	0.346829	5.25849	1.45e-07	0.0132117	VAX2	ENSG00000116035	protein_coding	chromosome
chr2	70907401	70907700	0.952489	1.9271	0.3604	5.3471	8.94e-08	0.0127567	VAX2	ENSG00000116035	protein_coding	chromosome
chr3	86909101	86909400	2.48762	0.83268	0.183072	4.54836	5.41e-06	0.0702535	VGLL3	ENSG00000206538	protein_coding	chromosome
chr10	112815601	112815900	1.42249	1.62033	0.291032	5.56754	2.58e-08	0.0116097	VTI1A	ENSG00000151532	protein_coding	chromosome
chr2	189462301	189462600	2.5214	0.737943	0.161007	4.58329	4.58e-06	0.0684318	WDR75	ENSG00000115368	protein_coding	chromosome
chr6	2783101	2783400	0.960371	1.314	0.297665	4.41436	1.01e-05	0.088739	WRNIP1	ENSG00000124535	protein_coding	chromosome
chr6	2783401	2783700	0.814207	1.41028	0.309734	4.55319	5.28e-06	0.0699709	WRNIP1	ENSG00000124535	protein_coding	chromosome
chr11	114083101	114083400	0.95142	1.51448	0.334822	4.52324	6.09e-06	0.0742395	ZBTB16	ENSG00000109906	protein_coding	chromosome
chr20	63803701	63804000	2.10003	1.38733	0.285954	4.85159	1.22e-06	0.0405203	ZBTB46	ENSG00000130584	protein_coding	chromosome
chr8	134482801	134483100	7.03544	0.496389	0.0992142	5.00321	5.64e-07	0.0266695	ZFAT	ENSG00000066827	protein_coding	chromosome
chr8	134687701	134688000	1.08128	1.45812	0.262416	5.55651	2.75e-08	0.0116097	ZFAT	ENSG00000066827	protein_coding	chromosome
chr8	134688001	134688300	1.53188	0.990656	0.202735	4.88647	1.03e-06	0.0386111	ZFAT	ENSG00000066827	protein_coding	chromosome
chr11	58609801	58610100	1.28046	1.08244	0.246236	4.39594	1.1e-05	0.091695	ZFP91	ENSG00000186660	protein_coding	chromosome
chr8	105531301	105531600	1.32976	1.0137	0.216849	4.6747	2.94e-06	0.0569873	ZFPM2	ENSG00000169946	protein_coding	chromosome
chr3	147388201	147388500	1.23464	2.20028	0.41417	5.3125	1.08e-07	0.0127567	ZIC4	ENSG00000174963	protein_coding	chromosome
chr19	57708901	57709200	0.58067	2.33985	0.531729	4.40046	1.08e-05	0.0914559	ZNF154	ENSG00000179909	protein_coding	chromosome
chr10	30942001	30942300	7.10016	0.536082	0.122137	4.38919	1.14e-05	0.0923242	ZNF438	ENSG00000183621	protein_coding	chromosome
chr19	37141501	37141800	15.2149	0.402223	0.0922496	4.36016	1.3e-05	0.0968609	ZNF585A	ENSG00000196967	protein_coding	chromosome
chr9	114004201	114004500	1.96277	1.24931	0.281674	4.4353	9.19e-06	0.0858334	ZNF618	ENSG00000157657	protein_coding	chromosome
chr9	114004501	114004800	2.1385	1.34954	0.285178	4.73227	2.22e-06	0.0508182	ZNF618	ENSG00000157657	protein_coding	chromosome

## Sheet: OC vs Benign
chr	start	stop	baseMean	log2FoldChange	lfcSE	stat	pvalue	padj	genename	geneid	gene_biotype	seq_coord_system
chr10	130260901	130261200	3.99904	0,9546373115953	0,187143078756399	5,10110936476542	3,37668362111422e-07	0,0507034129645771
chr12	163201	163500	7,39226097771323	-0,932580627777204	0,192554874151934	-4,84319408628087	1,27768372587623e-06	0,099340804814503	IQSEC3	ENSG00000120645	protein_coding	chromosome
chr12	51781501	51781800	5,57053869169003	0,851442731963172	0,171006480911734	4,97900855817652	6,39108169832952e-07	0,0746408750586395	SCN8A	ENSG00000196876	protein_coding	chromosome
chr12	51781801	51782100	6,7170029418703	0,778379081045362	0,161098986668479	4,8316820430855	1,35384347564153e-06	0,099340804814503	SCN8A	ENSG00000196876	protein_coding	chromosome
chr15	23049301	23049600	7,18505852966918	-1,01243226648248	0,193327371611915	-5,23688010673851	1,63313704502921e-07	0,0483986459134993
chr18	63439801	63440100	5,18782010558184	0,850620634269844	0,165524117968521	5,13895282880536	2,76273735071378e-07	0,0483986459134993
chr2	42658201	42658500	14,3408839429566	0,608584408811493	0,118155984232206	5,15068629630702	2,59534985501964e-07	0,0483986459134993	MTA3	ENSG00000057935	protein_coding	chromosome
chr2	42658501	42658800	14,9476751200783	0,618702013527712	0,117753328224251	5,2542210301644	1,48652274321668e-07	0,0483986459134993	MTA3	ENSG00000057935	protein_coding	chromosome
chr5	76187701	76188000	3,8372997862102	1,05234451299318	0,203111334514535	5,18112155340042	2,20555698974158e-07	0,0483986459134993	SV2C	ENSG00000122012	protein_coding	chromosome
chr5	133698601	133698900	12,7320238547108	0,512347689217851	0,10406421552436	4,92338011329091	8,50619969319409e-07	0,0894088350991569
chr6	105456901	105457200	3,55919551824345	1,24255034994071	0,257140125693094	4,83219157878042	1,35038213007828e-06	0,099340804814503
chr8	46687801	46688100	4,55974630680193	0,838330479152836	0,173372005736813	4,83544315929216	1,32849333054872e-06	0,099340804814503
chr8	46688101	46688400	4,29195100528228	0,904575996373505	0,180511755979212	5,01117498672872	5,40986924492034e-07	0,0710790547884282
chr8	127700401	127700700	15,6313458120431	0,61870504455507	0,106102601855314	5,83119578348101	5,5031568668133e-09	0,00578437918902119	CASC11	ENSG00000249375	lincRNA	chromosome
chr8	129315601	129315900	4,73855430044875	0,762273943674013	0,158065980678232	4,82250475657845	1,41766647976842e-06	0,099340804814503

## Sheet: OC vs Healthy
chr	start	stop	baseMean	log2FoldChange	lfcSE	stat	pvalue	padj	genename	geneid	gene_biotype	seq_coord_system
chr15	34556401	34556700	18,8955024133408	-0,5868376089491	0,105322976643199	-5,57179095817927	2,5213384514486e-08	0,0365016303861875	GOLGA8B	ENSG00000215252	protein_coding	chromosome
chr15	44824201	44824500	3,99725426018613	-0,87329020415209	0,165729649597458	-5,26936614102081	1,36895658456736e-07	0,0872673545312199
chr19	31353001	31353300	1,8716236210615	1,9019182818377	0,366865378679944	5,18424030275406	2,16897134106288e-07	0,0900720523968912	AC007796.1	ENSG00000267662	antisense	chromosome
chr2	110806201	110806500	1,62528628859911	1,73512032495826	0,338798325631851	5,12139580891464	3,03282297902592e-07	0,0971340376603364	ACOXL	ENSG00000153093	protein_coding	chromosome
chr2	176163601	176163900	1,03377475660278	2,14565404629203	0,413239961352615	5,19227143296812	2,07743832463085e-07	0,0900720523968912	HOXD3	ENSG00000128652	protein_coding	chromosome
chr2	176163901	176164200	0,873423276369474	2,29576998454888	0,41798110273488	5,49252100041724	3,96236416849925e-08	0,0378885323215171	HOXD3	ENSG00000128652	protein_coding	chromosome
chr22	30270901	30271200	3,62365117361376	1,39892484277088	0,273201498345347	5,1204874469705	3,04746903707641e-07	0,0971340376603364
chr5	1108501	1108800	2,3557700667534	1,8375899729433	0,342031238612304	5,37257935970646	7,76182504028005e-08	0,0593754932977796	SLC12A7	ENSG00000113504	protein_coding	chromosome
chr6	20023801	20024100	3,50702691373452	1,687259615484	0,286683399603105	5,88544581869723	3,96982424984564e-09	0,0151839465536039
chr6	20024101	20024400	2,7843850685284	1,53268886732049	0,293192539972331	5,22758480643857	1,71738631818204e-07	0,0900720523968912
chr8	129582001	129582300	1,06637708997084	2,08645437855603	0,403656415048556	5,16888695626217	2,35492279017327e-07	0,0900720523968912	CCDC26	ENSG00000229140	lincRNA	chromosome
chr8	129582301	129582600	0,816555811813129	2,26062746956395	0,407348514366566	5,54961510803413	2,86299198211279e-08	0,0365016303861875	CCDC26	ENSG00000229140	lincRNA	chromosome
chr8	132882901	132883200	2,32835821774479	1,68161978069828	0,329704325780545	5,10038737501306	3,38959028220375e-07	0,099728029881342	TG	ENSG00000042832	protein_coding	chromosome
