# Supplementary material for: Genome-Wide cfDNA Methylation Profiling Reveals Robust Hypermethylation Signatures in Ovarian Cancer
Source: Cancers (Basel). 2025 Jun 17;17(12):2026. doi: 10.3390/cancers17122026 (PMC12190857; doi:10.3390/cancers17122026)
Supplement: Supplementary file 1 [file cancers-17-02026-s001.zip › Table S6 - Excel file with Gene Ontology processess.xlsx]

## Sheet: Ark1
ID		Description	GeneRatio	BgRatio	pvalue	p.adjust	qvalue	geneID	Count
GO	0003002	regionalization	4/12	430/18805	0,000115360107049445	0,0206166740514543	0,0117099091651901	6926/25806/3232/2131	4
GO	0048732	gland development	4/12	451/18805	0,000138683838953524	0,0206166740514543	0,0117099091651901	6926/3232/2131/7038	4
GO	0007389	pattern specification process	4/12	476/18805	0,000170728067364426	0,0206166740514543	0,0117099091651901	6926/25806/3232/2131	4
GO	0030878	thyroid gland development	2/12	31/18805	0,000171805617095453	0,0206166740514543	0,0117099091651901	3232/7038	2
GO	0021545	cranial nerve development	2/12	65/18805	0,000759298567025851	0,0648191177993637	0,0368161217325333	3232/2131	2
GO	0048562	embryonic organ morphogenesis	3/12	302/18805	0,000810238972492046	0,0648191177993637	0,0368161217325333	6926/25806/3232	3
GO	0009798	axis specification	2/12	99/18805	0,00174963010896895	0,0792131474270029	0,0449916780341968	6926/25806	2
GO	0021675	nerve development	2/12	100/18805	0,00178470414655729	0,0792131474270029	0,0449916780341968	3232/2131	2
GO	0030900	forebrain development	3/12	413/18805	0,00199612478904918	0,0792131474270029	0,0449916780341968	6926/25806/2131	3
GO	0048568	embryonic organ development	3/12	457/18805	0,00266364718938727	0,0792131474270029	0,0449916780341968	6926/25806/3232	3
GO	0002244	hematopoietic progenitor cell differentiation	2/12	135/18805	0,00322093815369387	0,0792131474270029	0,0449916780341968	57623/2131	2
GO	0048706	embryonic skeletal system development	2/12	135/18805	0,00322093815369387	0,0792131474270029	0,0449916780341968	3232/2131	2
GO	0035270	endocrine system development	2/12	139/18805	0,00341053168925162	0,0792131474270029	0,0449916780341968	3232/7038	2
GO	0007498	mesoderm development	2/12	140/18805	0,00345873378778547	0,0792131474270029	0,0449916780341968	6926/2131	2
GO	0007224	smoothened signaling pathway	2/12	148/18805	0,00385586807092511	0,0792131474270029	0,0449916780341968	2131/23295	2
GO	0035107	appendage morphogenesis	2/12	152/18805	0,00406207632799958	0,0792131474270029	0,0449916780341968	6926/2131	2
GO	0035108	limb morphogenesis	2/12	152/18805	0,00406207632799958	0,0792131474270029	0,0449916780341968	6926/2131	2
GO	0048754	branching morphogenesis of an epithelial tube	2/12	159/18805	0,00443511146939143	0,0792131474270029	0,0449916780341968	6926/2131	2
GO	0007034	vacuolar transport	2/12	172/18805	0,00516861825334928	0,0792131474270029	0,0449916780341968	143187/23295	2
GO	0048736	appendage development	2/12	190/18805	0,00627040703488291	0,0792131474270029	0,0449916780341968	6926/2131	2
GO	0060173	limb development	2/12	190/18805	0,00627040703488291	0,0792131474270029	0,0449916780341968	6926/2131	2
GO	0061138	morphogenesis of a branching epithelium	2/12	191/18805	0,00633451603895907	0,0792131474270029	0,0449916780341968	6926/2131	2
GO	0048733	sebaceous gland development	1/12	10/18805	0,00636450717301595	0,0792131474270029	0,0449916780341968	2131	1
GO	0060872	semicircular canal development	1/12	10/18805	0,00636450717301595	0,0792131474270029	0,0449916780341968	6926	1
GO	0030210	heparin biosynthetic process	1/12	11/18805	0,0069989113184763	0,0792131474270029	0,0449916780341968	2131	1
GO	0032275	luteinizing hormone secretion	1/12	11/18805	0,0069989113184763	0,0792131474270029	0,0449916780341968	6926	1
GO	0032836	glomerular basement membrane development	1/12	11/18805	0,0069989113184763	0,0792131474270029	0,0449916780341968	2131	1
GO	0032957	inositol trisphosphate metabolic process	1/12	11/18805	0,0069989113184763	0,0792131474270029	0,0449916780341968	3707	1
GO	0042797	tRNA transcription by RNA polymerase III	1/12	11/18805	0,0069989113184763	0,0792131474270029	0,0449916780341968	5434	1
GO	0060920	cardiac pacemaker cell differentiation	1/12	11/18805	0,0069989113184763	0,0792131474270029	0,0449916780341968	6926	1
GO	0099532	synaptic vesicle endosomal processing	1/12	11/18805	0,0069989113184763	0,0792131474270029	0,0449916780341968	143187	1
GO	0001763	morphogenesis of a branching structure	2/12	208/18805	0,00747041515765415	0,0792131474270029	0,0449916780341968	6926/2131	2
GO	0051216	cartilage development	2/12	210/18805	0,00760972496134536	0,0792131474270029	0,0449916780341968	3232/2131	2
GO	0003163	sinoatrial node development	1/12	12/18805	0,00763294415151738	0,0792131474270029	0,0449916780341968	6926	1
GO	0009304	tRNA transcription	1/12	12/18805	0,00763294415151738	0,0792131474270029	0,0449916780341968	5434	1
GO	0030432	peristalsis	1/12	12/18805	0,00763294415151738	0,0792131474270029	0,0449916780341968	6926	1
GO	0009952	anterior/posterior pattern specification	2/12	219/18805	0,00825124504287891	0,0792131474270029	0,0449916780341968	6926/3232	2
GO	0036302	atrioventricular canal development	1/12	13/18805	0,00826660586972017	0,0792131474270029	0,0449916780341968	6926	1
GO	0060788	ectodermal placode formation	1/12	13/18805	0,00826660586972017	0,0792131474270029	0,0449916780341968	6926	1
GO	0071697	ectodermal placode morphogenesis	1/12	13/18805	0,00826660586972017	0,0792131474270029	0,0449916780341968	6926	1
GO	0009950	dorsal/ventral axis specification	1/12	14/18805	0,00889989667056912	0,0792131474270029	0,0449916780341968	25806	1
GO	0060911	cardiac cell fate commitment	1/12	14/18805	0,00889989667056912	0,0792131474270029	0,0449916780341968	6926	1
GO	0048705	skeletal system morphogenesis	2/12	233/18805	0,0092962815137837	0,0792131474270029	0,0449916780341968	3232/2131	2
GO	0010457	centriole-centriole cohesion	1/12	15/18805	0,00953281675145645	0,0792131474270029	0,0449916780341968	54875	1
GO	0045059	positive thymic T cell selection	1/12	15/18805	0,00953281675145645	0,0792131474270029	0,0449916780341968	3707	1
GO	0071696	ectodermal placode development	1/12	15/18805	0,00953281675145645	0,0792131474270029	0,0449916780341968	6926	1
GO	0106072	negative regulation of adenylate cyclase-activating G protein-coupled receptor signaling pathway	1/12	15/18805	0,00953281675145645	0,0792131474270029	0,0449916780341968	23295	1
GO	0009642	response to light intensity	1/12	16/18805	0,0101653663096782	0,0792131474270029	0,0449916780341968	2131	1
GO	0061635	regulation of protein complex stability	1/12	16/18805	0,0101653663096782	0,0792131474270029	0,0449916780341968	6926	1
GO	0070593	dendrite self-avoidance	1/12	16/18805	0,0101653663096782	0,0792131474270029	0,0449916780341968	2131	1
GO	0072498	embryonic skeletal joint development	1/12	16/18805	0,0101653663096782	0,0792131474270029	0,0449916780341968	2131	1
GO	0030202	heparin metabolic process	1/12	17/18805	0,0107975455424356	0,0792131474270029	0,0449916780341968	2131	1
GO	0042693	muscle cell fate commitment	1/12	17/18805	0,0107975455424356	0,0792131474270029	0,0449916780341968	6926	1
GO	0098885	modification of postsynaptic actin cytoskeleton	1/12	17/18805	0,0107975455424356	0,0792131474270029	0,0449916780341968	83992	1
GO	0099159	regulation of modification of postsynaptic structure	1/12	17/18805	0,0107975455424356	0,0792131474270029	0,0449916780341968	83992	1
GO	0048863	stem cell differentiation	2/12	256/18805	0,0111354560629675	0,0792131474270029	0,0449916780341968	6926/2131	2
GO	0003128	heart field specification	1/12	18/18805	0,0114293546468371	0,0792131474270029	0,0449916780341968	2131	1
GO	0032274	gonadotropin secretion	1/12	18/18805	0,0114293546468371	0,0792131474270029	0,0449916780341968	6926	1
GO	0046579	positive regulation of Ras protein signal transduction	1/12	18/18805	0,0114293546468371	0,0792131474270029	0,0449916780341968	3707	1
GO	0061323	cell proliferation involved in heart morphogenesis	1/12	18/18805	0,0114293546468371	0,0792131474270029	0,0449916780341968	6926	1
GO	2000136	regulation of cell proliferation involved in heart morphogenesis	1/12	18/18805	0,0114293546468371	0,0792131474270029	0,0449916780341968	6926	1
GO	0006896	Golgi to vacuole transport	1/12	19/18805	0,012060793819895	0,0792131474270029	0,0449916780341968	143187	1
GO	0030540	female genitalia development	1/12	19/18805	0,012060793819895	0,0792131474270029	0,0449916780341968	6926	1
GO	0003007	heart morphogenesis	2/12	272/18805	0,0125027487960031	0,0792131474270029	0,0449916780341968	6926/2131	2
GO	0002524	hypersensitivity	1/12	20/18805	0,012691863258528	0,0792131474270029	0,0449916780341968	2131	1
GO	0007351	tripartite regional subdivision	1/12	20/18805	0,012691863258528	0,0792131474270029	0,0449916780341968	6926	1
GO	0008595	anterior/posterior axis specification: embryo	1/12	20/18805	0,012691863258528	0,0792131474270029	0,0449916780341968	6926	1
GO	0043949	regulation of cAMP-mediated signaling	1/12	20/18805	0,012691863258528	0,0792131474270029	0,0449916780341968	23295	1
GO	0051923	sulfation	1/12	20/18805	0,012691863258528	0,0792131474270029	0,0449916780341968	2131	1
GO	0071625	vocalization behavior	1/12	20/18805	0,012691863258528	0,0792131474270029	0,0449916780341968	2131	1
GO	0048762	mesenchymal cell differentiation	2/12	275/18805	0,0127670113069239	0,0792131474270029	0,0449916780341968	6926/2131	2
GO	0007398	ectoderm development	1/12	21/18805	0,0133225631595612	0,0792131474270029	0,0449916780341968	25806	1
GO	0033033	negative regulation of myeloid cell apoptotic process	1/12	21/18805	0,0133225631595612	0,0792131474270029	0,0449916780341968	3707	1
GO	0106070	regulation of adenylate cyclase-activating G protein-coupled receptor signaling pathway	1/12	21/18805	0,0133225631595612	0,0792131474270029	0,0449916780341968	23295	1
GO	0090596	sensory organ morphogenesis	2/12	286/18805	0,0137570538678792	0,0792131474270029	0,0449916780341968	6926/25806	2
GO	0001780	neutrophil homeostasis	1/12	22/18805	0,0139528937197225	0,0792131474270029	0,0449916780341968	3707	1
GO	0003228	atrial cardiac muscle tissue development	1/12	22/18805	0,0139528937197225	0,0792131474270029	0,0449916780341968	6926	1
GO	0021554	optic nerve development	1/12	22/18805	0,0139528937197225	0,0792131474270029	0,0449916780341968	2131	1
GO	0030204	chondroitin sulfate metabolic process	1/12	22/18805	0,0139528937197225	0,0792131474270029	0,0449916780341968	2131	1
GO	0061448	connective tissue development	2/12	291/18805	0,0142179419443265	0,0792131474270029	0,0449916780341968	3232/2131	2
GO	0006590	thyroid hormone generation	1/12	23/18805	0,0145828551356503	0,0792131474270029	0,0449916780341968	7038	1
GO	0060444	branching involved in mammary gland duct morphogenesis	1/12	23/18805	0,0145828551356503	0,0792131474270029	0,0449916780341968	6926	1
GO	1905244	regulation of modification of synaptic structure	1/12	23/18805	0,0145828551356503	0,0792131474270029	0,0449916780341968	83992	1
GO	0045165	cell fate commitment	2/12	295/18805	0,0145915046926974	0,0792131474270029	0,0449916780341968	6926/2131	2
GO	0014821	phasic smooth muscle contraction	1/12	24/18805	0,0152124476038843	0,0792131474270029	0,0449916780341968	6926	1
GO	0030539	male genitalia development	1/12	24/18805	0,0152124476038843	0,0792131474270029	0,0449916780341968	6926	1
GO	0042790	nucleolar large rRNA transcription by RNA polymerase I	1/12	24/18805	0,0152124476038843	0,0792131474270029	0,0449916780341968	5434	1
GO	0045061	thymic T cell selection	1/12	24/18805	0,0152124476038843	0,0792131474270029	0,0449916780341968	3707	1
GO	0061318	renal filtration cell differentiation	1/12	24/18805	0,0152124476038843	0,0792131474270029	0,0449916780341968	2131	1
GO	0061484	hematopoietic stem cell homeostasis	1/12	24/18805	0,0152124476038843	0,0792131474270029	0,0449916780341968	2131	1
GO	0072112	podocyte differentiation	1/12	24/18805	0,0152124476038843	0,0792131474270029	0,0449916780341968	2131	1
GO	0006925	inflammatory cell apoptotic process	1/12	25/18805	0,0158416713208726	0,0792131474270029	0,0449916780341968	3707	1
GO	0007350	blastoderm segmentation	1/12	25/18805	0,0158416713208726	0,0792131474270029	0,0449916780341968	6926	1
GO	0072311	glomerular epithelial cell differentiation	1/12	25/18805	0,0158416713208726	0,0792131474270029	0,0449916780341968	2131	1
GO	0035988	chondrocyte proliferation	1/12	26/18805	0,0164705264829674	0,0792131474270029	0,0449916780341968	2131	1
GO	0043931	ossification involved in bone maturation	1/12	26/18805	0,0164705264829674	0,0792131474270029	0,0449916780341968	2131	1
GO	0032958	inositol phosphate biosynthetic process	1/12	27/18805	0,017099013286429	0,0792131474270029	0,0449916780341968	3707	1
GO	0045662	negative regulation of myoblast differentiation	1/12	27/18805	0,017099013286429	0,0792131474270029	0,0449916780341968	6926	1
GO	2000737	negative regulation of stem cell differentiation	1/12	27/18805	0,017099013286429	0,0792131474270029	0,0449916780341968	6926	1
GO	0003272	endocardial cushion formation	1/12	28/18805	0,0177271319274224	0,0792131474270029	0,0449916780341968	6926	1
GO	0003416	endochondral bone growth	1/12	28/18805	0,0177271319274224	0,0792131474270029	0,0449916780341968	2131	1
GO	0035116	embryonic hindlimb morphogenesis	1/12	28/18805	0,0177271319274224	0,0792131474270029	0,0449916780341968	6926	1
GO	0072010	glomerular epithelium development	1/12	28/18805	0,0177271319274224	0,0792131474270029	0,0449916780341968	2131	1
GO	0042403	thyroid hormone metabolic process	1/12	29/18805	0,018354882602017	0,0792131474270029	0,0449916780341968	7038	1
GO	0061744	motor behavior	1/12	29/18805	0,018354882602017	0,0792131474270029	0,0449916780341968	2131	1
GO	0070977	bone maturation	1/12	29/18805	0,018354882602017	0,0792131474270029	0,0449916780341968	2131	1
GO	0060562	epithelial tube morphogenesis	2/12	337/18805	0,0187690927667737	0,0792131474270029	0,0449916780341968	6926/2131	2
GO	0048872	homeostasis of number of cells	2/12	339/18805	0,0189794267570804	0,0792131474270029	0,0449916780341968	2131/3707	2
GO	0060441	epithelial tube branching involved in lung morphogenesis	1/12	30/18805	0,0189822655061912	0,0792131474270029	0,0449916780341968	2131	1
GO	0060485	mesenchyme development	2/12	342/18805	0,0192968344617986	0,0792131474270029	0,0449916780341968	6926/2131	2
GO	0021602	cranial nerve morphogenesis	1/12	31/18805	0,0196092808358277	0,0792131474270029	0,0449916780341968	3232	1
GO	0050654	chondroitin sulfate proteoglycan metabolic process	1/12	31/18805	0,0196092808358277	0,0792131474270029	0,0449916780341968	2131	1
GO	0098868	bone growth	1/12	31/18805	0,0196092808358277	0,0792131474270029	0,0449916780341968	2131	1
GO	0001958	endochondral ossification	1/12	32/18805	0,0202359287867155	0,0792131474270029	0,0449916780341968	2131	1
GO	0002438	acute inflammatory response to antigenic stimulus	1/12	32/18805	0,0202359287867155	0,0792131474270029	0,0449916780341968	2131	1
GO	0036075	replacement ossification	1/12	32/18805	0,0202359287867155	0,0792131474270029	0,0449916780341968	2131	1
GO	0036336	dendritic cell migration	1/12	32/18805	0,0202359287867155	0,0792131474270029	0,0449916780341968	2131	1
GO	0060603	mammary gland duct morphogenesis	1/12	32/18805	0,0202359287867155	0,0792131474270029	0,0449916780341968	6926	1
GO	0002063	chondrocyte development	1/12	33/18805	0,0208622095545502	0,0792131474270029	0,0449916780341968	2131	1
GO	0015012	heparan sulfate proteoglycan biosynthetic process	1/12	33/18805	0,0208622095545502	0,0792131474270029	0,0449916780341968	2131	1
GO	0035115	embryonic forelimb morphogenesis	1/12	33/18805	0,0208622095545502	0,0792131474270029	0,0449916780341968	6926	1
GO	0048799	animal organ maturation	1/12	33/18805	0,0208622095545502	0,0792131474270029	0,0449916780341968	2131	1
GO	0060351	cartilage development involved in endochondral bone morphogenesis	1/12	33/18805	0,0208622095545502	0,0792131474270029	0,0449916780341968	2131	1
GO	0017145	stem cell division	1/12	34/18805	0,0214881233349331	0,0792131474270029	0,0449916780341968	2131	1
GO	0031069	hair follicle morphogenesis	1/12	34/18805	0,0214881233349331	0,0792131474270029	0,0449916780341968	2131	1
GO	0033032	regulation of myeloid cell apoptotic process	1/12	34/18805	0,0214881233349331	0,0792131474270029	0,0449916780341968	3707	1
GO	0045879	negative regulation of smoothened signaling pathway	1/12	34/18805	0,0214881233349331	0,0792131474270029	0,0449916780341968	23295	1
GO	0050891	multicellular organismal-level water homeostasis	1/12	34/18805	0,0214881233349331	0,0792131474270029	0,0449916780341968	2131	1
GO	0050901	leukocyte tethering or rolling	1/12	34/18805	0,0214881233349331	0,0792131474270029	0,0449916780341968	2131	1
GO	0060914	heart formation	1/12	34/18805	0,0214881233349331	0,0792131474270029	0,0449916780341968	2131	1
GO	0006891	intra-Golgi vesicle-mediated transport	1/12	35/18805	0,0221136703233716	0,0792131474270029	0,0449916780341968	143187	1
GO	0021772	olfactory bulb development	1/12	35/18805	0,0221136703233716	0,0792131474270029	0,0449916780341968	2131	1
GO	0048048	embryonic eye morphogenesis	1/12	35/18805	0,0221136703233716	0,0792131474270029	0,0449916780341968	25806	1
GO	0099010	modification of postsynaptic structure	1/12	35/18805	0,0221136703233716	0,0792131474270029	0,0449916780341968	83992	1
GO	0002067	glandular epithelial cell differentiation	1/12	36/18805	0,0227388507152799	0,0795358798501388	0,0451749843885657	2131	1
GO	0035137	hindlimb morphogenesis	1/12	36/18805	0,0227388507152799	0,0795358798501388	0,0451749843885657	6926	1
GO	0060317	cardiac epithelial to mesenchymal transition	1/12	36/18805	0,0227388507152799	0,0795358798501388	0,0451749843885657	6926	1
GO	0003161	cardiac conduction system development	1/12	37/18805	0,0233636647059783	0,0795358798501388	0,0451749843885657	6926	1
GO	0010092	specification of animal organ identity	1/12	37/18805	0,0233636647059783	0,0795358798501388	0,0451749843885657	2131	1
GO	0021988	olfactory lobe development	1/12	37/18805	0,0233636647059783	0,0795358798501388	0,0451749843885657	2131	1
GO	0060218	hematopoietic stem cell differentiation	1/12	37/18805	0,0233636647059783	0,0795358798501388	0,0451749843885657	2131	1
GO	0048730	epidermis morphogenesis	1/12	38/18805	0,0239881124906933	0,0805195384302993	0,0457336852049288	2131	1
GO	0071711	basement membrane organization	1/12	38/18805	0,0239881124906933	0,0805195384302993	0,0457336852049288	2131	1
GO	0031647	regulation of protein stability	2/12	386/18805	0,0242098397204176	0,0806994657347255	0,0458358807572235	6926/5434	2
GO	0042044	fluid transport	1/12	39/18805	0,0246121942645576	0,0814748499792253	0,046276285404867	2131	1
GO	0009303	rRNA transcription	1/12	40/18805	0,025235910222611	0,0829673760743374	0,0471240140422223	5434	1
GO	0003203	endocardial cushion morphogenesis	1/12	41/18805	0,0258592605597984	0,0833050004610954	0,047315778770666	6926	1
GO	0033028	myeloid cell apoptotic process	1/12	41/18805	0,0258592605597984	0,0833050004610954	0,047315778770666	3707	1
GO	0035136	forelimb morphogenesis	1/12	41/18805	0,0258592605597984	0,0833050004610954	0,047315778770666	6926	1
GO	0000578	embryonic axis specification	1/12	42/18805	0,0264822454709733	0,0836281435925474	0,047499318400153	6926	1
GO	0019933	cAMP-mediated signaling	1/12	42/18805	0,0264822454709733	0,0836281435925474	0,047499318400153	23295	1
GO	0099563	modification of synaptic structure	1/12	42/18805	0,0264822454709733	0,0836281435925474	0,047499318400153	83992	1
GO	0043647	inositol phosphate metabolic process	1/12	43/18805	0,0271048651508935	0,0844826965742135	0,0479846895015818	3707	1
GO	0060412	ventricular septum morphogenesis	1/12	43/18805	0,0271048651508935	0,0844826965742135	0,0479846895015818	6926	1
GO	0030201	heparan sulfate proteoglycan metabolic process	1/12	44/18805	0,0277271197942255	0,0858646290401821	0,0487696028978228	2131	1
GO	0060443	mammary gland morphogenesis	1/12	46/18805	0,0289705347493174	0,0891401069209767	0,0506300168695899	6926	1
GO	0031641	regulation of myelination	1/12	47/18805	0,0295916954499412	0,0898988216200746	0,0510609535078933	7038	1
GO	0055078	sodium ion homeostasis	1/12	47/18805	0,0295916954499412	0,0898988216200746	0,0510609535078933	2131	1
GO	0007159	leukocyte cell-cell adhesion	2/12	433/18805	0,0299705932999237	0,0900745099876914	0,0511607414184475	2131/3707	2
GO	0008038	neuron recognition	1/12	48/18805	0,0302124918917048	0,0900745099876914	0,0511607414184475	2131	1
GO	0048806	genitalia development	1/12	48/18805	0,0302124918917048	0,0900745099876914	0,0511607414184475	6926	1
GO	0042596	fear response	1/12	49/18805	0,0308329242688067	0,0907963414050749	0,0515707289998123	2131	1
GO	0046578	regulation of Ras protein signal transduction	1/12	49/18805	0,0308329242688067	0,0907963414050749	0,0515707289998123	3707	1
GO	0006024	glycosaminoglycan biosynthetic process	1/12	50/18805	0,0314529927753526	0,0914996153464804	0,0519701762603913	2131	1
GO	0035850	epithelial cell differentiation involved in kidney development	1/12	50/18805	0,0314529927753526	0,0914996153464804	0,0519701762603913	2131	1
GO	0006513	protein monoubiquitination	1/12	51/18805	0,0320726976053548	0,0921849991052114	0,052359462211074	23295	1
GO	0043368	positive T cell selection	1/12	51/18805	0,0320726976053548	0,0921849991052114	0,052359462211074	3707	1
GO	0001974	blood vessel remodeling	1/12	52/18805	0,0326920389527335	0,0923069335136006	0,0524287188158389	2131	1
GO	0003197	endocardial cushion development	1/12	52/18805	0,0326920389527335	0,0923069335136006	0,0524287188158389	6926	1
GO	0042311	vasodilation	1/12	52/18805	0,0326920389527335	0,0923069335136006	0,0524287188158389	2131	1
GO	0007409	axonogenesis	2/12	459/18805	0,0333740489613063	0,0936815409440177	0,053209471720396	25806/2131	2
GO	0035176	social behavior	1/12	55/18805	0,0345478840369239	0,0953648091963125	0,0541655385566775	2131	1
GO	0060425	lung morphogenesis	1/12	55/18805	0,0345478840369239	0,0953648091963125	0,0541655385566775	2131	1
GO	0030857	negative regulation of epithelial cell differentiation	1/12	56/18805	0,0351657733911402	0,0953648091963125	0,0541655385566775	6926	1
GO	0046638	positive regulation of alpha-beta T cell differentiation	1/12	56/18805	0,0351657733911402	0,0953648091963125	0,0541655385566775	3707	1
GO	0046854	phosphatidylinositol phosphate biosynthetic process	1/12	56/18805	0,0351657733911402	0,0953648091963125	0,0541655385566775	3707	1
GO	2000648	positive regulation of stem cell proliferation	1/12	56/18805	0,0351657733911402	0,0953648091963125	0,0541655385566775	6926	1
GO	0051703	biological process involved in intraspecies interaction between organisms	1/12	57/18805	0,0357833002309346	0,0955284313306109	0,0542584730583952	2131	1
GO	0016055	Wnt signaling pathway	2/12	477/18805	0,0358172483565893	0,0955284313306109	0,0542584730583952	25806/2131	2
GO	0006023	aminoglycan biosynthetic process	1/12	58/18805	0,036400464749669	0,0955284313306109	0,0542584730583952	2131	1
GO	0061756	leukocyte adhesion to vascular endothelial cell	1/12	58/18805	0,036400464749669	0,0955284313306109	0,0542584730583952	2131	1
GO	0072132	mesenchyme morphogenesis	1/12	58/18805	0,036400464749669	0,0955284313306109	0,0542584730583952	6926	1
GO	0009948	anterior/posterior axis specification	1/12	59/18805	0,0370172671406117	0,0955284313306109	0,0542584730583952	6926	1
GO	0060986	endocrine hormone secretion	1/12	59/18805	0,0370172671406117	0,0955284313306109	0,0542584730583952	6926	1
GO	0061005	cell differentiation involved in kidney development	1/12	59/18805	0,0370172671406117	0,0955284313306109	0,0542584730583952	2131	1
GO	2000107	negative regulation of leukocyte apoptotic process	1/12	59/18805	0,0370172671406117	0,0955284313306109	0,0542584730583952	3707	1
GO	0042733	embryonic digit morphogenesis	1/12	60/18805	0,037633707596939	0,095577670087464	0,05428643980845	6926	1
GO	0050881	musculoskeletal movement	1/12	60/18805	0,037633707596939	0,095577670087464	0,05428643980845	143187	1
GO	0060350	endochondral bone morphogenesis	1/12	60/18805	0,037633707596939	0,095577670087464	0,05428643980845	2131	1
GO	0046173	polyol biosynthetic process	1/12	62/18805	0,0388655034779881	0,097672469473478	0,0554762491088395	3707	1
GO	0050879	multicellular organismal movement	1/12	62/18805	0,0388655034779881	0,097672469473478	0,0554762491088395	143187	1
GO	0003229	ventricular cardiac muscle tissue development	1/12	63/18805	0,0394808592885978	0,0987021482214945	0,0560610885731734	6926	1
GO	0045058	T cell selection	1/12	64/18805	0,0400958539363697	0,0997202584945983	0,0566393573467126	3707	1
